# Supplementary material for: Dynamic encoding of temperature in the central circadian circuit coordinates physiological activities
Source: Nat Commun. 2024 Apr 2;15:2834. doi: 10.1038/s41467-024-47278-5 (PMC10987497; doi:10.1038/s41467-024-47278-5)
Supplement: Supplementary file 10 — Source Data [file 41467_2024_47278_MOESM10_ESM.xlsx]

## Sheet: Fig. 1
Fig. 1 e
time (s)	fly1	fly2	fly3	fly4	fly5	fly6	fly7	fly8	fly9	fly10	fly11	fly12	fly13	fly14	fly15	fly16			time (s)	fly1	fly2	fly3	fly4	fly5	fly6	fly7	fly8	fly9	fly10	fly11	fly12	fly13	fly14	fly15	fly16
0	-0.00883	-0.01501	0.0152	0.0416	0.04947	-0.01507	0.03204	0.05319	0.00626	-0.01174	-0.00807	0.03684	0.02493	-0.005	0.0484	-0.02138			0	0.00964	0.025658	-0.03926	-0.04099	-0.039219	0.0597786	0.0151927	-0.0169053	-0.0221354	-0.0304633	-0.0250951	0.0543978	-0.00463763	0.00919116	-0.0680762	-0.0244707
18.699	0.00499	0.01764	0.0442	0.02253	0.0298	-0.00197	0.03352	0.03718	0.03232	0.00708	-0.01252	0.01778	0.04094	0.02113	0.02457	0.02283			18.699	0.031702	-0.01197	-0.05703	-0.01128	-0.00543327	-0.0134431	-0.0524371	-0.0208097	-0.0444335	-0.0405839	0.0104117	-0.0730762	0.0187908	0.0462994	-0.00279784	-0.0562432
37.398	0.05758	0.03222	0.03765	0.02466	0.05279	0.03087	0.04262	0.04662	0.0229	0.02995	0.04431	0.02927	0.01296	0.0522	0.01872	0.0301			37.398	0.006926	-0.00699	-0.01731	0.005456	-0.00872319	-0.00160405	0.00264566	-0.0250519	-0.00255974	-0.00802527	-0.00603348	6.15058e-05	-0.00677154	-0.0203291	0.0190141	0.0140632
56.097	0.03697	0.00772	-0.07048	-0.00655	-0.0144	-0.06591	0.02616	-0.09879	0.06008	0.02078	-0.04135	-0.08109	-0.08045	-0.02444	-0.08653	-0.07266			56.097	0.008086	-0.00141	0.005016	0.005158	0.00751428	0.00540293	-0.00144756	0.00501821	0.00425417	0.000576486	0.0065658	0.0118707	0.00447725	0.0100507	-0.00111671	-0.00389578
74.796	0.03205	0.01672	0.03203	0.03718	0.03289	0.01166	0.02841	0.03797	0.03101	0.02199	0.03147	0.03972	0.02783	0.03353	0.03688	0.01409			74.796	-0.00499	0.002524	0.003712	0.023298	-0.00109229	0.0157801	0.0114954	0.00496231	-0.0267528	-0.00547755	0.0136983	-0.00662154	0.0215208	0.0238458	0.0149657	0.00359826
93.496	-0.04722	-0.02861	0.05577	-0.00509	0.02148	-0.01196	-0.11018	-0.03717	0.09293	-0.04043	0.0083	-0.03241	0.02775	0.02194	0.04162	-0.03447			93.496	0.001352	0.008526	0.023724	0.033594	0.0261139	0.00268831	0.00713229	0.0348147	0.0145956	0.00390455	0.0122296	0.0191525	0.016252	0.0351801	0.0206254	0.000827803
112.195	0.01863	0.01109	0.0534	0.00625	0.0334	-0.0197	-0.0082	0.03754	0.03845	0.04328	0.02358	0.02212	0.03049	0.06262	0.0448	0.07549			112.195	-0.01008	0.00345	0.027254	0.00573	-0.00372526	0.00144446	0.00926968	-0.00735579	-0.005963	-0.00337587	0.00394964	0.0116027	0.00265812	0.0328225	0.0209692	0.00103125
130.894	-0.00862	-0.01605	-0.03454	0.00064	0.00417	-0.00684	0.0081	0.00448	-0.01727	-0.00515	-0.01654	-0.02917	-0.00509	-0.01674	-0.02518	-0.02159			130.894	-0.00455	-0.02727	-0.00032	-0.00107	-0.0154942	-0.031105	-0.0241906	-0.0164787	0.0060043	-0.0260601	-0.0248988	-0.00525674	0.0187439	-0.00750944	-0.00319697	-0.00427824
149.593	-0.03474	-0.00957	-0.00307	-0.00704	-0.031	-0.01546	0.00238	-0.00964	-0.01422	-0.03936	-0.01142	-0.01277	-0.00326	-0.01556	-0.00882	-0.02291			149.593	0.002232	0.000978	0.001342	-0.01172	-0.00437207	-0.000343585	-0.00187475	-0.00976485	0.00266997	-0.00995539	-0.00108073	0.000773458	-0.00720209	-0.00388108	0.0121161	-0.00150036
168.292	-0.01445	-0.004	-0.01464	-0.01234	-0.00944	-0.00912	-0.00897	-0.0166	-0.01975	-0.01138	-0.01671	-0.01532	-0.00736	-0.01121	-0.01142	-0.01639			168.292	0.012602	0.009882	-0.00223	0.002346	0.0145412	0.00592122	0.00284682	0.0113893	0.00626676	0.00475935	0.00833111	0.00405696	0.00893246	-0.00620102	-0.00160629	0.0209231
186.991	-0.02347	-0.00294	-0.01391	-0.01553	-0.02243	-0.01459	-0.00255	-0.01109	-0.0107	-0.02176	-0.01412	-0.02617	0.00246	-0.01193	-0.01304	-0.02602			186.991	0.004642	0.03285	-0.01703	-0.01926	-0.00573591	-0.00436856	0.0377882	0.0441818	-0.052616	0.0374242	0.00570246	0.000179015	-0.00695803	-0.0121266	0.0322963	-0.0240671
205.69	-0.01672	-0.00658	-0.04222	-0.02218	-0.02256	0.00253	-0.05443	-0.02244	-0.02312	-0.01278	-0.03718	-0.01695	-0.0181	-0.01558	-0.01521	-0.03641			205.69	-0.01623	-0.02253	-0.02416	-0.04354	-0.0197219	-0.0242008	-0.0285462	-0.0255299	-0.0312181	-0.0353574	-0.0392497	-0.031539	-0.0310296	-0.0476208	-0.0100769	0.00216529
224.389	-0.03211	-0.01165	-0.02481	-0.03134	-0.00245	-0.04346	-0.01828	-0.02961	-0.01088	-0.04261	-0.0225	-0.02826	-0.01426	-0.0306	-0.03372	-0.01685			224.389	0.04438	-0.12615	-0.07966	-0.22051	0.0923187	0.00718338	-0.132944	-0.182226	-0.0451262	-0.00747622	0.192392	-0.358601	-0.155102	-0.0434802	-0.0883817	-0.0841134
243.088	-0.10017	-0.06853	-0.08001	-0.07058	-0.07379	-0.06534	-0.07258	-0.09115	-0.10409	-0.07817	-0.09699	-0.07329	-0.0706	-0.07397	-0.08005	-0.08072			243.088	-0.11145	-0.17029	-0.12322	-0.30968	-0.202901	-0.176753	-0.0204278	-0.240889	-0.30916	-0.199405	-0.296306	-0.139034	-0.308308	-0.180515	-0.117007	-0.244438
261.787	-0.00534	-0.07748	-0.05763	-0.01276	-0.08598	-0.08953	-0.08213	-0.00744	-0.03789	-0.09109	-0.02102	-0.01049	-0.03205	-0.01041	-0.02249	-0.04879			261.787	0.12247	0.08882	-0.07485	-0.24602	0.209441	0.0496838	-0.290003	-0.207738	-0.0438269	0.357313	0.0515576	-0.0159539	-0.292334	0.060967	0.141854	-0.111981
280.487	-0.133	-0.12297	0.2893	0.0568	0.23272	-0.05151	-0.05261	0.2273	-0.39327	-0.16683	-0.11178	-0.28931	-0.35279	-0.23188	0.25542	-0.62314			280.487	-0.13351	-0.02121	-0.18	-0.35621	-0.179075	-0.132717	-0.289331	-0.21034	-0.199363	0.271894	-0.306881	-0.317686	0.0917872	-0.0386423	-0.381405	-0.00915881
299.186	-0.14555	0.00717	0.03638	-0.11649	-0.0684	-0.03959	-0.00268	-0.17093	0.07016	-0.03533	0.17062	-0.22017	-0.1793	0.00782	-0.18802	-0.04353			299.186	-0.01248	0.02323	-0.11665	-0.23475	0.0731904	-0.143684	-0.106431	-0.0661727	-0.163732	-0.0140546	0.0591435	-0.187816	0.126993	-0.0527405	0.0145016	0.00254392
317.885	-0.4711	-0.23323	-0.38241	-0.29169	-0.39399	-0.22782	-0.16183	-0.2713	-0.22847	-0.19264	-0.40075	-0.27776	-0.43861	-0.4264	-0.45358	-0.35975			317.885	0.10716	0.07804	0.02572	-0.08055	-0.0620717	0.0993503	0.0791514	0.0379517	0.0387052	0.273585	0.0418921	0.0463618	0.0518935	-0.0553149	0.154195	-0.0390419
336.584	-0.66651	-0.4264	-0.70274	-0.55466	-0.43795	-0.57919	-0.55068	-0.64925	-0.65835	-0.71196	-0.70758	-0.57691	-0.63153	-0.55623	-0.62111	-0.52446			336.584	0.33259	0.36032	0.16083	0.39226	0.407297	0.298591	0.324996	0.565953	0.281957	0.210881	0.247758	0.162884	0.296294	0.19719	0.441846	0.477215
355.283	-0.73979	-0.40166	-0.75857	-0.56124	-0.46819	-0.73665	-0.7557	-0.75068	-0.379	-0.2681	-0.59463	-0.58296	-0.69484	-0.5116	-0.52138	-0.82149			355.283	0.45923	0.50209	0.65124	0.81985	0.368792	0.665264	0.873025	0.440578	0.623347	0.685767	0.773395	0.796312	0.568407	0.556377	0.670637	0.685006
373.982	-0.95525	-0.71486	-0.95221	-0.68609	-0.61856	-0.84785	-0.73616	-0.4864	-0.90281	-0.71111	-0.88889	-0.75703	-0.86807	-0.85242	-0.97174	-0.64043			373.982	0.55751	0.56206	0.62975	1.07201	0.184086	0.903203	0.791715	0.647386	0.45925	1.27932	0.866259	0.693369	0.808554	0.494299	0.977958	1.2491
392.681	-1.00674	-0.66858	-1.00954	-0.76598	-0.71366	-0.92032	-0.85154	-1.04298	-1.00802	-1.10377	-1.13099	-0.981	-1.03817	-0.37635	-0.56902	-0.5046			392.681	0.58354	0.58983	0.81541	1.08522	0.773167	0.659126	0.726579	0.930489	1.00528	1.40987	1.05372	0.805526	0.532805	1.21853	0.555276	1.2145
411.38	-0.99579	-0.63758	-1.04193	-0.80955	-1.01076	-0.82578	-0.80292	-0.8914	-0.69821	-0.73646	-0.96252	-1.02515	-1.11164	-1.17942	-0.9548	-0.86892			411.38	0.48293	0.63152	0.95726	1.09532	0.670875	0.820842	0.474136	0.826941	0.675679	1.28311	1.20543	-0.107178	0.456266	0.498987	0.428855	0.56277
430.079	-0.97228	-0.60356	-0.97816	-0.74708	-0.7362	-0.47914	-0.90405	-0.84824	-0.70456	-0.41206	-0.47242	-0.92079	-0.73591	-0.60892	-0.96278	-1.03741			430.079	0.49351	0.58831	0.69567	0.99427	0.485362	1.10072	0.541219	0.484322	0.52501	0.531105	0.867402	0.95797	0.671735	0.591822	0.740617	0.549618
448.778	-0.94208	-0.57191	-0.98209	-0.74557	-0.85667	-0.68168	-0.96784	-1.01774	-0.96241	-0.8426	-0.65884	-1.07209	-0.8249	-0.70767	-1.08966	-0.83431			448.778	0.80901	0.59946	0.92991	0.97907	0.844091	0.793228	0.679864	0.659865	0.940733	0.873856	0.661753	0.681672	0.661505	0.474089	0.900309	0.887499
467.478	-0.86782	-0.52705	-0.93599	-0.71328	-0.66142	-0.79232	-0.99074	-0.51801	-0.67548	-0.57548	-0.87942	-0.66522	-0.78882	-0.98372	-0.76812	-0.94806			467.478	0.53472	0.75749	0.7156	0.94252	0.736733	1.0083	0.671389	0.852285	0.833322	0.585561	0.529571	0.658315	0.493653	0.729398	0.841242	0.906426
486.177	-0.79808	-0.5697	-0.87935	-0.68834	-0.72514	-0.82639	-0.69542	-0.83637	-0.71839	-0.8006	-0.84377	-0.74877	-0.83109	-0.73166	-0.83156	-0.92419			486.177	0.48093	0.73931	0.8742	0.78649	0.413971	0.648397	0.529928	0.711153	0.598041	0.909297	0.775295	0.618605	0.910931	0.671851	0.858769	0.708346
504.876	-0.78296	-0.56033	-0.87731	-0.61689	-0.64829	-0.53438	-0.9664	-1.19206	-0.69855	-0.90026	-0.85293	-0.70629	-0.58227	-0.55425	-0.60408	-0.83352			504.876	0.64663	0.63135	0.69449	0.84195	0.707674	0.667586	0.598973	0.774832	0.684613	0.532197	0.728526	0.737325	0.721951	0.670232	0.814675	0.71903
523.575	-0.91585	-0.54156	-0.89175	-0.70462	-0.69168	-0.71355	-0.71925	-0.70999	-0.95269	-0.63787	-0.48128	-0.94757	-0.64632	-0.55177	-0.70089	-1.00636			523.575	0.6561	0.79659	0.82823	0.94364	0.785691	0.743115	0.617592	0.883648	0.796719	0.781393	0.610135	0.890097	0.85247	0.8813	0.879101	0.774305
542.274	-0.91991	-0.57725	-0.79698	-0.65246	-0.71409	-0.69406	-0.87926	-0.60601	-0.6869	-0.68172	-0.8203	-0.8318	-1.02456	-0.5824	-0.66553	-0.8364			542.274	0.68522	0.83898	0.92379	0.96707	0.585591	1.01563	0.797965	0.860995	0.948878	0.935099	1.09243	0.915793	0.90524	1.07395	1.01861	0.875002
560.973	-0.89413	-0.53584	-0.77261	-0.70279	-0.74163	-0.52539	-1.04174	-0.9225	-0.63757	-0.68865	-0.96457	-0.77984	-0.75929	-0.71477	-0.69775	-0.84794			560.973	0.46594	0.56089	1.05402	1.03998	0.827476	0.6453	0.607687	0.0804395	0.803298	1.08963	0.579965	0.835786	0.382023	1.08224	0.842999	1.42319
579.672	-0.86344	-0.57099	-0.71359	-0.66746	-0.54835	-0.73189	-0.52287	-0.7159	-0.81658	-0.9311	-0.70114	-0.56525	-0.62592	-0.72832	-0.71359	-0.62088			579.672	0.46497	0.60108	0.8782	0.84225	0.670571	0.889411	0.632564	0.714919	0.561986	0.583849	0.561629	0.868718	0.806885	0.833169	0.654852	0.831674
598.371	-0.84509	-0.52568	-0.75391	-0.57188	-0.99321	-0.64673	-0.47658	-0.65509	-0.41324	-0.88682	-0.56688	-0.50649	-0.58997	-0.78538	-0.6466	-0.9819			598.371	0.71761	0.76053	1.08839	0.73167	0.955123	1.1749	0.807289	0.86421	1.12563	0.622209	1.01632	0.594786	0.921438	0.788779	0.924849	0.762734
617.07	-0.82985	-0.587	-0.70012	-0.52521	-0.67996	-0.72852	-0.83488	-0.716	-0.74559	-0.65134	-0.71135	-0.70714	-0.47175	-0.57344	-0.66283	-0.63895			617.07	0.49266	0.60541	1.13453	0.48211	1.0576	0.202137	0.446201	0.564133	0.876669	0.627407	0.579722	0.703163	0.405164	0.984879	0.317421	0.62352
635.769	-0.87859	-0.489	-0.688	-0.5549	-0.59406	-0.49219	-0.40802	-0.76716	-0.3261	-0.71636	-0.84589	-0.72265	-0.62598	-0.4864	-0.54222	-0.87687			635.769	0.71691	0.79138	1.05126	0.29263	0.617968	1.55499	0.737433	0.786982	-0.0326076	0.902496	0.91167	0.895466	0.38562	0.630081	0.684815	0.76384
654.469	-0.80761	-0.33638	-0.68779	-0.57963	-0.60908	-0.70688	-0.54728	-0.25295	-0.67593	-0.94341	-0.42721	-0.33153	-0.34011	-0.80021	-0.66406	-0.51585			654.469	0.69343	0.79447	1.21385	0.51285	0.86932	1.47144	0.463151	0.594596	0.578489	0.394747	1.1175	0.630596	0.0953873	0.31167	0.994315	0.460011
673.168	-0.7818	-0.45313	-0.71281	-0.45126	-0.25366	-0.72608	-0.53537	-0.62867	-0.49851	-0.71441	-0.56361	-0.41741	-0.47143	-0.64141	-0.65062	-0.64999			673.168	0.80049	0.61046	1.13427	0.31451	0.625005	0.291296	1.08964	0.425938	0.563648	0.867248	0.692636	0.665202	0.879676	0.807243	0.682764	0.828832
691.867	-0.86183	-0.46586	-0.74442	-0.50616	-0.83681	-0.68723	-0.75629	-0.81258	-0.9531	-0.7545	-0.8983	-0.60054	-0.96289	-0.84446	-0.8068	-0.38009			691.867	0.6962	0.69804	1.14787	0.2774	0.427967	0.818262	0.851022	0.16884	-0.059463	0.826396	0.213121	0.512239	1.27162	0.790524	0.336599	1.00838
710.566	-0.79133	-0.43276	-0.60572	-0.37278	-0.59512	-0.84958	-0.43211	-0.58278	-0.56404	-0.93518	-0.29313	-0.64631	-0.65944	-0.84681	-0.51238	-0.61772			710.566	0.62909	0.61636	1.08506	0.28803	0.745298	0.353866	0.21472	0.684995	0.494541	0.193843	0.351914	0.512668	0.685856	0.343655	0.264735	0.283876
729.265	-0.79731	-0.4009	-0.56369	-0.50517	-0.87945	-0.52439	-0.49423	-0.75862	-0.30659	-0.57404	-0.45967	-0.74986	-0.69698	-0.52916	-0.52038	-0.70051			729.265	0.76165	0.86592	1.31825	0.70718	0.268577	0.584989	1.16487	0.898333	0.827951	1.08074	0.51501	1.09904	1.01409	1.18091	0.488309	0.711191
747.964	-0.77086	-0.45217	-0.54014	-0.51392	-0.44002	-0.44823	-0.42791	-0.41616	-0.49116	-0.51582	-0.45336	-0.73198	-0.61679	-0.56141	-0.51845	-0.64935			747.964	0.72921	0.60216	1.22737	0.75796	0.509492	0.796566	1.22272	1.16706	0.551839	1.06842	0.526403	0.409585	0.624163	0.903945	1.1302	1.05411
766.663	-0.73377	-0.38804	-0.53973	-0.48931	-0.6184	-0.47437	-0.62181	-0.67744	-0.45369	-0.56594	-0.52402	-0.39885	-0.46926	-0.49007	-0.51664	-0.51679			766.663	0.56887	0.72525	1.30687	0.62705	1.2894	0.700008	0.577473	1.14388	1.06905	0.641906	0.978524	0.586766	0.372602	0.682086	0.693413	0.964569
785.362	-0.7449	-0.42674	-0.60276	-0.57042	-0.68364	-0.57025	-0.93174	-0.60358	-0.58879	-0.69489	-0.37778	-0.62713	-0.54292	-0.63828	-0.53291	-0.64574			785.362	0.53555	0.59728	1.11401	0.79449	0.973354	0.845702	0.512994	0.621314	0.810103	1.02769	0.486892	0.885153	0.179404	0.596985	0.939168	0.905867
804.061	-0.66729	-0.38547	-0.4783	-0.55912	-0.63446	-0.58555	-0.63159	-0.42311	-0.53588	-0.54415	-0.35368	-0.46607	-0.58425	-0.40029	-0.34893	-0.55877			804.061	0.64598	0.61863	1.06045	0.75597	0.542109	0.983822	0.701873	0.505878	0.769925	0.813814	0.921506	0.506018	0.644181	1.16091	0.771449	0.8032
822.76	-0.73679	-0.37924	-0.49583	-0.52197	-0.56992	-0.66111	-0.53003	-0.33567	-0.60318	-0.47597	-0.3573	-0.54895	-0.56291	-0.29185	-0.40806	-0.61366			822.76	0.61677	0.71038	1.19506	0.91056	1.39783	0.843229	0.798213	1.10174	0.602271	0.837429	0.699038	1.2569	0.693893	0.977644	1.00907	0.807421
841.46	-0.73708	-0.37409	-0.45884	-0.42042	-0.57372	-0.50759	-0.49014	-0.43386	-0.30301	-0.53273	-0.34853	-0.62219	-0.64913	-0.21679	-0.63898	-0.8366			841.46	0.85835	0.7963	1.08729	0.89611	1.08606	0.967547	0.966738	0.810565	0.786194	0.92745	0.957094	0.780739	0.991905	0.801483	1.00526	0.89772
860.159	-0.78419	-0.33124	-0.36124	-0.29096	-0.82023	-0.68416	-0.22613	-0.61469	-0.43121	-0.7802	-0.32626	-0.49506	-0.55771	-0.03651	-0.37864	-0.58712			860.159	0.75983	0.66163	1.18086	0.84507	0.70459	1.04423	0.567835	0.964901	0.439162	0.914818	1.07015	0.908061	0.939538	0.853432	0.98473	0.508379
878.858	-0.90708	-0.4028	-0.40688	-0.40785	-0.48818	-0.60734	-1.03589	-0.44369	-0.44302	-0.64175	-0.52142	-0.48209	-0.43286	-0.33388	-0.42372	-0.74434			878.858	0.60632	0.65395	1.06321	0.80258	1.21469	0.4194	0.616624	0.566685	0.838832	0.763359	0.885201	0.688167	0.413405	0.72871	1.11774	1.03985
897.557	-0.85975	-0.48076	-0.36057	-0.23624	-0.37129	-0.72169	-0.38018	-0.22351	-0.71695	-0.4928	-0.4887	-0.52836	-0.83882	-0.40382	-0.22588	-0.72337			897.557	0.69516	0.81265	0.76514	0.78642	0.854741	0.81619	0.744861	0.744718	0.753913	0.668989	0.721586	0.827312	0.835192	0.70295	0.801253	0.768257
916.256	-0.67063	-0.30287	-0.18159	-0.19658	-0.34311	-0.14272	-0.66557	-0.6008	-0.41475	-0.54851	-0.50299	-0.21067	-0.1704	-0.41178	-0.22535	-0.08971			916.256	0.84138	0.84122	0.76195	0.98331	0.8207	0.851568	0.632293	0.974168	0.849217	0.920701	0.855904	0.902489	0.890003	0.846898	0.830281	1.02653
934.955	-0.22923	0.07898	0.12576	0.07676	-0.02886	0.05735	-0.00115	-0.13317	0.03142	0.13835	0.13857	0.18128	-0.09264	0.10435	0.02067	0.25458			934.955	0.50861	0.54645	0.73239	0.96089	0.536978	0.951012	0.637453	0.506053	0.720127	0.92173	0.552053	0.948754	0.435114	0.828047	0.711315	0.614334
953.654	0.29336	0.38424	0.49806	0.41653	0.34673	0.48837	0.39063	0.37233	0.31546	0.30567	0.46014	0.39189	0.52841	0.31658	0.41957	0.32731			953.654	0.26673	0.2651	0.12077	0.41528	0.313109	0.151353	0.585908	0.13903	0.240876	0.29716	0.109579	0.365755	0.327103	0.199498	0.539575	0.234118
972.353	0.32775	0.4345	0.32633	0.51189	0.43033	0.47538	0.56925	0.37606	0.24063	0.31902	0.2007	0.44704	0.28032	0.34526	0.30247	0.31049			972.353	0.10229	0.11056	-0.30246	-0.16624	0.130991	0.138005	0.150432	0.291398	-0.180177	-0.115049	-0.254884	-0.00671204	-0.186465	0.245311	-0.381131	-0.253936
991.052	0.37913	0.40939	0.34509	0.45887	0.41666	0.37463	0.38603	0.44858	0.41983	0.30736	0.35778	0.36095	0.44369	0.41232	0.416	0.41258			991.052	-0.22186	-0.13673	-0.31185	-0.33629	-0.264444	-0.216245	-0.392872	-0.366058	-0.310022	-0.285401	-0.213066	-0.361247	-0.237754	-0.129317	-0.191523	-0.358596
1009.75	0.43524	0.63347	0.61004	0.4262	0.41529	0.48658	0.50741	0.63426	0.45017	0.48273	0.33829	0.56155	0.47564	0.59987	0.4982	0.52286			1009.75	0.08241	0.09727	-0.09562	-0.34108	0.162581	-0.175044	-0.0642058	-0.158507	-0.369833	-0.226014	-0.0685471	0.238311	0.0800584	-0.286494	-0.252551	-0.170697
1028.45	0.32606	0.63226	0.31352	0.27083	0.50089	0.16033	0.49055	0.2579	0.49971	0.27862	0.43379	0.38043	0.53785	0.35346	0.51179	0.44624			1028.45	-0.15277	-0.16518	-0.11844	-0.48434	-0.190476	-0.491515	-0.197268	-0.317469	-0.0536058	-0.19767	-0.157583	0.0700229	0.0603849	-0.356766	-0.24848	-0.34388
1047.15	0.2714	0.58095	0.25336	0.14107	0.5111	0.20542	0.47653	0.61194	0.59084	0.58453	0.18772	0.17153	0.47009	0.58242	0.60518	0.40268			1047.15	-0.18871	-0.15544	-0.26223	-0.48789	-0.10931	-0.261526	-0.484053	-0.551249	-0.477988	0.0125278	-0.243096	-0.183658	-0.393413	-0.311462	-0.168646	-0.0715554
1065.85	0.29569	0.57362	0.30209	0.19119	0.28826	0.26894	0.39694	0.34556	0.43094	0.42423	0.22104	0.4091	0.30765	0.14947	0.05013	0.60656			1065.85	-0.1503	-0.18848	-0.19013	-0.52262	-0.246266	-0.408584	-0.299498	-0.0863594	-0.341455	-0.0681403	-0.305813	-0.00472977	0.0109203	-0.426989	-0.311231	-0.348233
1084.55	0.18998	0.53784	0.26146	0.17089	0.32752	0.4424	0.22727	0.36158	0.1669	0.336	0.04276	0.34019	0.25429	-0.04118	0.7307	0.28064			1084.55	-0.15814	-0.17335	-0.23165	-0.46628	-0.150003	-0.558198	-0.249445	-0.0843733	-0.193263	-0.305508	-0.257633	-0.305721	-0.223153	-0.150803	-0.262143	-0.276428
1103.25	0.23208	0.45522	0.38419	0.14179	0.13251	0.38199	0.17218	0.46867	0.45019	0.20244	0.39514	0.2274	0.24652	0.22355	0.34121	0.3284			1103.25	-0.25336	-0.07484	-0.33253	-0.52975	-0.453771	-0.070262	0.0177791	-0.172737	-0.337012	-0.393552	-0.129533	-0.165375	-0.258229	0.080137	-0.014255	-0.397992
1121.95	0.23833	0.38505	0.2416	0.1129	0.06736	0.18544	0.154	0.3364	0.20842	0.19818	0.36287	0.31769	0.2548	0.28322	0.20154	0.30353			1121.95	-0.11931	-0.17257	-0.32524	-0.49508	-0.0881375	-0.395892	-0.691556	-0.188846	-0.280733	-0.132772	0.00453343	-0.252142	-0.0698293	-0.29143	-0.447278	-0.357057
1140.64	0.24063	0.4626	0.21577	0.25205	0.31772	0.32918	0.1572	0.07965	0.25905	0.32139	0.2608	0.16456	0.44229	0.21439	0.36244	0.48289			1140.64	-0.15445	-0.04595	-0.33552	-0.44731	-0.304926	-0.32651	-0.309798	-0.0905632	-0.427478	-0.107562	-0.371469	-0.283654	-0.076766	0.114601	-0.249823	-0.207357
1159.34	0.10479	0.49772	0.17325	0.0512	0.04589	0.10115	-0.18219	0.35734	-0.1595	0.03546	0.01626	0.09817	0.10868	0.00111	0.28715	0.14265			1159.34	0.15035	0.23969	-0.14273	-0.37397	0.2779	0.289627	-0.0288742	-0.0851263	0.607362	0.593213	0.253006	-0.357953	-0.108014	-0.181304	-0.117333	-0.172191
1178.04	0.26178	0.52679	0.17475	-0.01936	0.12249	0.5252	0.32765	0.11436	0.40452	0.15831	0.07475	0.16257	0.06203	0.2225	0.60461	-0.07214			1178.04	0.05292	0.17289	-0.14657	-0.36399	0.261412	-0.393952	-0.56641	0.0926067	0.0495761	-0.490462	-0.0835406	-0.44334	0.0785512	-0.24468	-0.0157491	-0.534805
1196.74	0.36533	0.44869	0.06144	-0.02348	0.27235	0.21178	0.45468	0.21737	0.01938	0.27757	0.471	0.24572	0.29118	0.31707	0.46393	0.30689			1196.74	-0.06104	0.20277	-0.10691	-0.1282	-0.0195365	-0.0283904	-0.0687552	0.0341684	0.0718647	-0.154804	-0.0396736	-0.237978	-0.13286	0.110733	-0.137728	0.00666595
1215.44	-0.05661	0.21302	0.1098	-0.02243	0.13162	0.11518	0.14397	-0.08075	0.07524	-0.12641	0.2166	0.16816	-0.0089	0.27626	-0.09012	0.08186			1215.44	-0.05791	0.05689	-0.1716	-0.14858	0.117265	-0.137962	-0.206532	0.0379555	-0.0808478	-0.285096	-0.00804488	-0.087951	-0.0068567	-0.171854	-0.223748	-0.0481168
1234.14	-0.03354	0.04125	0.11043	0.02292	0.16719	-0.06086	0.05279	0.09365	0.06054	-0.03367	0.02022	0.05485	0.02975	0.12435	0.07778	0.10666			1234.14	-0.03642	0.30186	-0.1094	-0.09544	-0.228617	0.0995842	0.104921	0.0365355	0.331078	0.0582809	-0.0453348	-0.000792935	0.0984017	0.0996512	-0.169359	-0.394397
1252.84	-0.16953	0.13702	-0.11534	-0.07088	-0.16393	0.30039	-0.01438	-0.21994	0.04667	0.08171	-0.1297	-0.18355	-0.17446	-0.22524	0.1577	0.15009			1252.84	-0.09913	0.16344	0.00472	-0.10662	0.227653	-0.0112785	0.102363	-0.118185	0.0619007	-0.107102	0.0767197	-0.102939	0.0914889	0.108967	-0.0734585	0.171106
1271.54	-0.42003	0.02508	-0.09602	-0.13343	-0.21465	-0.27856	0.02021	-0.28825	-0.15009	0.01102	-0.33639	-0.40367	-0.08483	-0.14829	0.00148	-0.34713			1271.54	-0.10767	0.01563	0.00255	-0.17339	0.0484439	-0.163102	-0.302381	-0.0740404	-0.226065	-0.0411973	-0.110197	-0.0717863	-0.0526837	-0.049794	-0.0171531	-0.133083
1290.24	-0.30228	0.11358	-0.24536	-0.28071	-0.50126	-0.23877	-0.04594	-0.40661	0.10445	-0.45943	0.07169	0.09651	-0.35885	-0.15512	-0.27926	0.12517			1290.24	-0.03623	0.14908	-0.08251	-0.11762	-0.0663172	-0.0719751	0.0160158	0.116571	0.167004	0.0837336	0.193289	0.0816787	0.204093	-0.134282	-0.357285	-0.195335
Fig. 1 j
left pannel																																									right pannel
	red										blue										green										purple											red
time (s)	fly1	fly2	fly3	fly4	fly5	fly6	fly7	fly8		time (s)	fly1	fly2	fly3	fly4	fly5	fly6	fly7	fly8		time (s)	fly1	fly2	fly3	fly4	fly5	fly6	fly7	fly8		time (s)	fly1	fly2	fly3	fly4	fly5	fly6	fly7	fly8			time (s)	fly1	fly2	fly3	fly4	fly5	fly6	fly7	fly8
0	0.00902	-0.00458	0.00029	-0.0393	-0.0163	-0.01913	-0.01886	-0.00491		0	-0.08322	-0.03453	-0.0255	-0.0125	-0.0587	-0.02674	-0.02597	-0.03467		0	-0.01695	0.05423	-0.01545	-0.07407	-0.04245	-0.05355	-0.04101	-0.00277		0	0.005683	-0.00162	-0.01085	-0.02038	-0.000676128	-0.0046332	0.0138171	-0.00667231			0	0.050404	0.055105	0.076859	0.005886	0.0377991	0.0767317	0.0727047	0.0354611
18.699	0.00192	0.00239	0.00756	0.02607	0.00959	-0.00681	0.02655	0.01193		18.699	-0.01051	-0.01049	-0.01448	0.03188	0.01535	-0.00179	-0.04402	0.04393		18.699	0.01695	-0.03936	0.0912	0.08031	-0.01834	0.0299	-0.11169	0.00804		18.699	0.015657	0.016957	0.007196	-0.01114	0.0190988	0.00496297	0.020399	-0.0159443			18.699	0.004851	0.002533	0.042102	-0.00408	-0.00228711	0.0464331	0.0244093	0.0357563
37.398	-0.0032	0.00048	0.00048	0.07571	0.00597	0.03002	0.08873	-0.05513		37.398	-0.00428	0.00421	0.00561	0.05289	0.01904	0.00521	0.00674	0.00466		37.398	-0.03088	0.03559	0.01427	-0.00544	0.01149	-0.03143	0.0538	0.03839		37.398	0.006592	0.005074	0.020028	-0.00846	0.00782276	0.0159901	0.00952572	0.0174134			37.398	-0.02153	0.06255	0.041638	-0.02757	0.00376552	-0.0463619	-0.0652007	0.0299638
56.097	0.00299	0.00511	-0.00121	-0.00014	0.00255	0.00244	-0.00378	0.00342		56.097	-0.00705	-0.00302	0.0022	-0.01137	-0.01407	-0.0074	-0.01001	-0.00772		56.097	-0.04677	-0.04508	0.03446	-7e-05	-0.12182	-0.01341	-0.09838	-0.14211		56.097	0.01298	0.043277	0.034728	-0.00124	-0.00367493	0.0160005	0.00878588	0.0256102			56.097	0.113913	0.073529	-0.02887	0.033911	0.173288	-0.0555604	0.0300577	0.135174
74.796	-0.00083	-0.00295	0.0009	-0.04557	-0.00465	2e-05	-0.01571	-0.0227		74.796	0.00478	0.00166	0.00466	-0.03725	-0.01526	-0.04652	-0.00495	0.01413		74.796	0.03641	0.04943	-0.07672	0.02195	0.04414	0.0504	0.00928	0.03313		74.796	0.023579	0.000348	-0.00037	-0.00267	0.00620149	0.00198944	-0.0107583	0.00470328			74.796	-0.04304	-0.03546	0.030216	-0.02637	-0.00207332	-0.0611297	-0.0317628	-0.0643393
93.496	-0.00088	-0.00503	-0.00773	0.02534	0.01944	-0.02152	-0.02071	-0.00294		93.496	0.01706	0.00764	0.00201	-0.05507	0.02149	-0.00691	-0.03134	0.00893		93.496	0.0211	-0.01375	-0.02567	-0.04819	-0.02919	-0.03217	-0.03148	0.01101		93.496	-0.01651	-0.00242	-0.00553	0.017344	0.0110303	-0.0205768	-0.00621215	0.00727256			93.496	-0.02722	-0.00093	-0.04007	-0.04243	-0.0452237	-0.0822232	-0.0270031	-0.0311101
112.195	0.00879	-0.00789	-0.00821	-0.0571	0.02273	0.03454	-0.02107	0.04421		112.195	-0.00023	0.0083	0.01201	0.04491	-0.01614	-0.04073	-0.00567	0.02774		112.195	0.01073	0.05503	-0.01389	-0.03998	-0.03127	-0.01394	-0.03582	-0.01992		112.195	0.023721	0.012938	-0.01301	0.00014	0.0339222	0.0233487	0.0255145	0.00491991			112.195	-0.0213	-0.04226	-0.01607	-0.03351	-0.0169722	-0.020296	-0.0162105	-0.0319078
130.894	-0.01015	0.00019	0.00639	-0.02431	-0.0112	-0.01921	-0.01035	-0.00609		130.894	-0.01622	0.00058	0.00297	-0.02598	0.00578	0.00249	-0.02276	-0.01882		130.894	-0.00754	-0.04187	-0.02366	-0.00857	-0.04843	-0.00649	0.00857	-0.02439		130.894	-0.00696	-0.01537	-0.00435	0.006113	-0.00189372	0.0152956	-0.0211728	0.00207456			130.894	-0.02904	-0.01803	-0.0121	0.01163	-0.0152462	-0.0162079	0.00886019	-0.00731543
149.593	0.00793	-0.0182	-0.00314	0.00035	-0.01197	-0.00799	-0.00426	-0.00997		149.593	-0.00101	0.00346	-0.00032	-0.02494	0.02445	-0.00494	-0.00152	-0.01696		149.593	-0.01923	0.0005	-0.00733	-0.05925	-0.02096	0.02675	-0.03485	-0.11387		149.593	0.0054	-0.00081	-0.02218	-0.00025	0.0136077	0.00933536	0.000938468	-0.00374069			149.593	-0.01839	-0.03929	-0.03663	0.023312	-0.0108087	-0.0176304	0.0231594	-0.00654304
168.292	-0.00924	0.0087	-0.01131	-0.00837	0.00925	-0.01601	0.00153	-0.00041		168.292	-0.00589	-0.00476	-0.0036	-0.01107	-0.00368	-0.01089	-0.00502	-0.00709		168.292	0.01331	-0.02682	-0.04331	-0.03287	-0.02907	-0.01897	-0.01122	-0.03856		168.292	0.005388	-0.00137	0.013507	-0.003	-0.000231339	0.00321765	0.00196396	0.00605278			168.292	0.130561	-0.02905	0.005588	0.027142	0.0237344	0.070304	-0.107732	0.102675
186.991	-0.01554	-0.07674	-0.09668	0.06875	0.10725	-0.01424	-0.16525	-0.0328		186.991	-0.0423	-0.02331	-0.01845	0.01228	-0.00965	-0.0176	-0.00842	-0.01746		186.991	-0.02628	-0.03917	-0.01599	-0.06452	-0.00393	-0.03404	-0.04062	-0.04734		186.991	-0.02614	-0.0302	-0.03732	-0.01336	-0.0278142	-0.0151252	-0.0376201	-0.0238105			186.991	-0.04224	0.036921	0.01863	0.018297	0.0445782	-0.00394932	-0.0134892	0.00167075
205.69	-0.02478	-0.02741	-0.05598	0.10485	0.07103	0.07999	-0.13655	0.09177		205.69	-0.00299	-0.02186	-0.03229	-0.03579	-0.01682	-0.03289	-0.01652	-0.02628		205.69	0.05198	0.10695	-0.03479	-0.11649	0.01528	0.10292	-0.03511	-0.02274		205.69	-0.11222	-0.0459	0.057921	0.021531	-0.0258959	-0.0794589	-0.00322785	-0.10447			205.69	-0.04656	-0.01051	-0.00442	0.019662	-0.0160511	0.0104195	-0.0480274	0.00150665
224.389	-0.05341	-0.01869	-0.10436	0.03952	-0.01125	-0.07385	-0.17178	-0.01225		224.389	-4e-05	-0.05384	-0.04018	-0.2706	-0.0412	-0.00557	-0.14319	0.01183		224.389	-0.50167	-0.09452	-0.01295	-0.02989	-0.12863	0.11392	-0.15028	-0.02917		224.389	-0.05614	-0.05484	-0.08988	0.030954	-0.0508234	-0.0134369	-0.0251657	-0.0825252			224.389	-0.04744	-0.05407	-0.0111	0.015467	-0.00894947	-0.0786779	-0.0221956	-0.0366507
243.088	-0.03204	-0.05531	-0.14615	-0.22486	-0.06192	-0.08505	-0.15255	-0.03396		243.088	0.00261	-0.04618	-0.02986	-0.14443	-0.03861	0.00967	-0.00388	-0.02194		243.088	-0.02371	-0.40923	-0.00161	-0.11471	-0.35192	-0.37615	0.15738	0.09085		243.088	-0.09779	-0.06738	0.049533	-0.02629	0.00126268	0.034602	0.0386194	-0.0196799			243.088	-0.00853	-0.0345	0.00282	0.029815	-0.00656983	0.0045475	-0.0361916	0.0232789
261.787	-0.02654	-0.03726	-0.10544	0.02219	-0.12948	-0.03579	-0.03534	-0.13701		261.787	0.0031	0.02271	-0.04669	-0.11877	-0.08486	-0.02688	-0.08731	-0.09149		261.787	-0.29587	-0.14722	0.11816	0.03921	0.20198	0.03463	-0.00649	-0.15898		261.787	-0.0294	-0.10612	0.002504	0.016042	-0.0487801	-0.0598566	-0.0178603	-0.0829988			261.787	-0.00683	-0.0344	0.026434	0.097505	-0.0172187	0.00161373	-0.0707726	-0.0315379
280.487	-0.06384	-0.02543	-0.14363	-0.17938	-0.21095	-0.14208	-0.11526	-0.14626		280.487	-0.03495	-0.02469	-0.09301	-0.26305	-0.0759	0.0143	-0.19441	-0.20687		280.487	0.11242	0.10266	-0.08296	-0.11041	0.04649	-0.0196	-0.08528	-0.06869		280.487	-0.02635	-0.04135	0.016504	0.049292	-0.00126888	-0.0331956	-0.0235124	0.0743406			280.487	-0.04286	-0.02853	0.036465	0.050966	-0.0349693	0.120378	0.000588388	0.0246272
299.186	-0.03641	-0.08383	-0.17161	-0.19398	-0.10021	-0.02852	-0.21909	-0.00464		299.186	-0.07653	-0.04929	-0.11275	-0.11338	-0.14629	-0.10432	-0.07614	-0.06129		299.186	-0.31836	-0.51425	-0.0016	-0.06063	0.24504	-0.48878	-0.2085	-0.46709		299.186	0.012787	-0.01969	0.02101	-0.015	-0.00710583	0.0220246	-0.00706367	-0.0210158			299.186	-0.04336	-0.02226	0.017835	0.058398	-0.00535351	-0.0065507	0.0773808	0.0328956
317.885	-0.08378	-0.08162	-0.21786	-0.12042	-0.11074	-0.17278	-0.08692	-0.0282		317.885	-0.06213	-0.06571	-0.09469	-0.0888	-0.05807	-0.10188	-0.07899	-0.08857		317.885	-0.07228	-0.17512	-0.06628	-0.00676	-0.04351	-0.15002	-0.08375	-0.12851		317.885	-0.13738	-0.21883	-0.30711	-0.48587	-0.201141	-0.2319	-0.294409	-0.170393			317.885	-0.06345	-0.04824	-0.00456	0.072818	0.0413708	0.0117597	0.00515232	-0.0556044
336.584	-0.06284	-0.0799	-0.2433	-0.12444	-0.30623	-0.11091	-0.1748	-0.21616		336.584	-0.09769	-0.04535	-0.11881	-0.24365	-0.04743	-0.09534	-0.19107	-0.10206		336.584	-0.29886	-0.30608	-0.31576	-0.23144	-0.2938	-0.27174	-0.2602	-0.18839		336.584	-0.33358	-0.33988	-0.57647	-0.58341	-0.443424	-0.419464	-0.501098	-0.396231			336.584	-0.03922	-0.03213	-0.00023	0.0611	0.00667499	0.0539132	-0.00767817	-0.0335626
355.283	-0.08694	-0.12025	-0.27364	-0.40541	-0.29439	-0.50645	-0.35886	0.01483		355.283	-0.15269	-0.1273	-0.15775	-0.46119	-0.09883	-0.31588	-0.28557	-0.50834		355.283	-0.46719	-0.5454	-0.62705	-0.55617	-0.60653	-0.47192	-0.51579	-0.67453		355.283	-0.24504	-0.28285	-0.47912	-0.48619	-0.323158	-0.382351	-0.203091	-0.396113			355.283	-0.00533	-0.03402	0.027779	0.121741	0.07061	-0.0369284	0.0641917	0.0418439
373.982	-0.06837	-0.08012	-0.16194	-0.4819	-0.22734	-0.411	-0.32046	-0.26255		373.982	-0.07884	-0.17107	-0.16072	-0.20993	-0.16905	-0.16266	-0.16697	-0.14505		373.982	-0.5845	-0.66145	-0.54469	-0.67136	-0.6463	-0.66687	-0.55504	-0.65317		373.982	-0.32469	-0.34422	-0.56192	-0.53064	-0.60476	-0.475741	-0.394638	-0.263932			373.982	0.018596	-0.01113	-0.00784	0.07962	0.012453	0.0441338	0.026255	0.0506893
392.681	-0.08523	-0.0354	-0.13615	-0.4513	-0.28416	-0.20102	0.07226	-0.04495		392.681	-0.1155	-0.23112	-0.14282	-0.3592	-0.03362	-0.18995	-0.43941	-0.20349		392.681	-0.52956	-0.56237	-0.69963	-0.74426	-0.64255	-0.62589	-0.67338	-0.64959		392.681	-0.32675	-0.29778	-0.55998	-0.62241	-0.706685	-0.164924	-0.73725	-0.546951			392.681	-0.04188	-0.02126	-0.01122	0.1528	-0.108297	0.0905567	0.0777765	-0.130929
411.38	-0.01505	-0.08656	-0.17066	-0.3145	-0.09318	-0.11508	-0.27904	-0.11545		411.38	-0.12281	-0.25081	-0.14478	-0.48404	-0.33012	-0.09695	-0.38601	-0.3199		411.38	-0.61611	-0.61455	-0.75793	-0.78938	-0.74136	-0.69646	-0.73459	-0.78061		411.38	-0.37219	-0.35441	-0.68185	-0.63891	-0.486287	-0.110517	-0.289207	-0.637006			411.38	-0.02494	-0.00095	-0.00754	0.107319	0.0906638	0.0667812	-0.101244	-0.0468706
430.079	-0.09709	-0.12014	-0.26704	-0.36655	-0.17944	-0.1409	-0.10908	-0.27458		430.079	-0.16294	-0.22383	-0.26481	-0.52772	-0.31335	-0.46698	-0.22387	-0.2795		430.079	-0.54559	-0.5403	-0.75752	-0.80979	-0.88921	-0.82449	-0.46652	-0.47461		430.079	-0.37074	-0.34288	-0.60233	-0.61895	-0.26576	-0.614094	-0.516611	-0.478238			430.079	-0.01728	-0.00507	-0.03486	0.111313	-0.00248262	0.0148944	0.145022	-0.127648
448.778	-0.12619	-0.1164	-0.30182	-0.36857	-0.15947	-0.18169	-0.15909	-0.41389		448.778	-0.20625	-0.25162	-0.30051	-0.54684	-0.08361	-0.41817	-0.38207	-0.33875		448.778	-0.58595	-0.56368	-0.77721	-0.81414	-0.75171	-0.69268	-0.65833	-0.68853		448.778	-0.37386	-0.43231	-0.65511	-0.66299	-0.658321	-0.45541	-0.685876	-0.562129			448.778	-0.03838	-0.00114	-0.00422	0.119047	0.0194338	-0.0481209	-0.135408	-0.100993
467.478	-0.07007	-0.07528	-0.24525	-0.23347	-0.10439	-0.14537	-0.04344	-0.06896		467.478	-0.20241	-0.27892	-0.32795	-0.59978	-0.39255	-0.28443	-0.0886	-0.41679		467.478	-0.5888	-0.56649	-0.76689	-0.7769	-0.60645	-0.69547	-0.62579	-0.6215		467.478	-0.38336	-0.43787	-0.64436	-0.67305	-0.519719	-0.54051	-0.498124	-0.470735			467.478	-0.08759	-0.01233	0.000999	0.133216	-0.069803	0.0292311	-0.0781148	0.0466015
486.177	-0.13982	-0.08217	-0.22948	-0.48265	-0.18187	-0.43962	-0.28362	-0.2346		486.177	-0.20808	-0.37259	-0.33716	-0.66392	-0.23558	-0.52182	-0.0914	-0.33751		486.177	-0.61514	-0.56677	-0.77131	-0.77852	-0.64705	-0.69946	-0.72819	-0.59266		486.177	-0.52933	-0.42136	-0.66581	-0.67015	-0.651615	-0.566056	-0.716601	-0.705721			486.177	-0.0698	0.011673	-0.08845	0.066823	0.0905176	0.0103595	0.166882	-0.156242
504.876	-0.11547	-0.08002	-0.27247	-0.41685	-0.26266	-0.35905	-0.31533	-0.67171		504.876	-0.24551	-0.34813	-0.34685	-0.71812	-0.6384	-0.44625	-0.4384	-0.08317		504.876	-0.55443	-0.56884	-0.7926	-0.84104	-0.70514	-0.60107	-0.66539	-0.58631		504.876	-0.53142	-0.53644	-0.69182	-0.71247	-0.636345	-0.515058	-0.70235	-0.503293			504.876	-0.0017	-0.01177	-0.06746	0.094647	0.0839558	-0.0192607	0.0858264	0.00960674
523.575	-0.20483	-0.12192	-0.30606	-0.55151	-0.09286	-0.19258	-0.3855	-0.1986		523.575	-0.20562	-0.39161	-0.40106	-0.63957	-0.56169	-0.43886	-0.51451	-0.4534		523.575	-0.51404	-0.57936	-0.78495	-0.72288	-0.6654	-0.56273	-0.73863	-0.68669		523.575	-0.55617	-0.51947	-0.65706	-0.72468	-0.56989	-0.572573	-0.591307	-0.46297			523.575	-0.02932	-0.0377	-0.09305	0.08358	-0.101676	-0.0308371	0.0153946	0.0130896
542.274	-0.11007	-0.13901	-0.32394	-0.53262	-0.34225	-0.3375	-0.15834	-0.4841		542.274	-0.2854	-0.39167	-0.47598	-0.66479	-0.21242	-0.29406	-0.29966	-0.42338		542.274	-0.62013	-0.57378	-0.78244	-0.78481	-0.53751	-0.7415	-0.65077	-0.4854		542.274	-0.56784	-0.49786	-0.66729	-0.75376	-0.648433	-0.7951	-0.570197	-0.522435			542.274	0.025872	0.003684	-0.05927	0.104514	0.136346	-0.0627647	0.0546799	0.158817
560.973	-0.16207	-0.14931	-0.32522	-0.44915	-0.49839	-0.35785	0.0812	-0.4328		560.973	-0.33223	-0.37207	-0.44212	-0.65283	-0.51741	-0.40496	-0.33615	-0.54113		560.973	-0.52213	-0.59058	-0.76924	-0.81916	-0.86121	-0.46394	-0.6682	-0.72182		560.973	-0.62954	-0.60627	-0.6769	-0.68647	-0.643946	-0.641799	-0.64775	-0.621495			560.973	-0.07067	-0.0237	-0.10325	0.041776	-0.0753753	0.101597	-0.040672	-0.0794305
579.672	-0.15514	-0.11894	-0.28352	-0.52855	-0.43617	-0.61796	-0.23341	-0.25513		579.672	-0.37918	-0.46188	-0.46726	-0.68416	-0.42356	-0.38404	-0.47808	-0.67556		579.672	-0.51937	-0.55501	-0.7646	-0.78929	-0.58142	-0.64727	-0.74827	-0.56278		579.672	-0.56146	-0.54344	-0.62713	-0.68441	-0.639845	-0.506383	-0.486601	-0.592197			579.672	0.00372	0.016995	-0.09197	0.091958	-0.013534	0.0171825	-0.00332761	-0.0999506
598.371	-0.14114	-0.14574	-0.27484	-0.41675	-0.29994	-0.25134	-0.28495	-0.23064		598.371	-0.37811	-0.42809	-0.43176	-0.62135	-0.57519	-0.51214	-0.46453	-0.60571		598.371	-0.57625	-0.53767	-0.77459	-0.78973	-0.68702	-0.505	-0.68749	-0.70953		598.371	-0.56573	-0.54161	-0.70872	-0.67436	-0.607748	-0.642943	-0.677904	-0.532302			598.371	-0.02846	-0.02769	-0.11743	0.105397	0.200284	-0.106779	0.0590475	-0.108676
617.07	-0.0954	-0.11986	-0.22156	-0.48606	-0.31962	-0.19766	-0.36829	-0.0983		617.07	-0.40803	-0.42104	-0.43996	-0.56121	-0.39712	-0.42099	-0.48546	-0.54328		617.07	-0.52266	-0.53343	-0.76158	-0.78392	-0.57253	-0.85785	-0.80628	-0.51044		617.07	-0.58178	-0.54393	-0.51165	-0.66886	-0.554257	-0.588189	-0.664037	-0.501865			617.07	-0.04916	0.065218	-0.07882	0.102467	0.0729068	-0.0315745	-0.119275	0.0380536
635.769	-0.06106	-0.08593	-0.2558	-0.43614	-0.39784	-0.45478	-0.04113	-0.47657		635.769	-0.38045	-0.37293	-0.43907	-0.49212	-0.46733	-0.34689	-0.48986	-0.31235		635.769	-0.50446	-0.57261	-0.73449	-0.7689	-0.63522	-0.61095	-0.64988	-0.45546		635.769	-0.61255	-0.57534	-0.64556	-0.72911	-0.735641	-0.751262	-0.567122	-0.529619			635.769	-0.06506	-0.052	-0.11044	0.050313	-0.111989	-0.0933307	-0.113998	-0.0913177
654.469	-0.10676	-0.13567	-0.23155	-0.46893	0.01234	-0.19175	-0.50203	-0.38423		654.469	-0.32832	-0.40068	-0.42205	-0.5223	-0.48746	-0.38381	-0.35761	-0.39649		654.469	-0.5814	-0.58463	-0.71604	-0.77723	-0.58195	-0.71653	-0.70368	-0.50537		654.469	-0.633	-0.61564	-0.66089	-0.69805	-0.630555	-0.6728	-0.597931	-0.723803			654.469	-0.13155	-0.02339	-0.04774	0.10101	-0.286619	-0.17372	-0.0487021	0.0295632
673.168	-0.14709	-0.12933	-0.2735	-0.65466	-0.36707	-0.48119	-0.55971	-0.10478		673.168	-0.32118	-0.3452	-0.40365	-0.37187	-0.37711	-0.37576	-0.3918	-0.41604		673.168	-0.59442	-0.50798	-0.68194	-0.75099	-0.49152	-0.81808	-0.52236	-0.67848		673.168	-0.58665	-0.58561	-0.62263	-0.68145	-0.64028	-0.654002	-0.641328	-0.540154			673.168	-0.17147	-0.04804	-0.04166	0.09299	-0.176796	0.0364445	0.0101833	-0.181822
691.867	-0.15416	-0.15675	-0.28197	-0.48258	-0.38879	-0.01355	-0.16687	-0.24368		691.867	-0.30419	-0.37232	-0.41474	-0.68523	-0.29321	-0.64576	-0.60751	-0.51356		691.867	-0.56442	-0.50033	-0.68063	-0.75518	-0.68462	-0.59068	-0.58038	-0.61971		691.867	-0.65471	-0.59996	-0.59192	-0.71423	-0.613161	-0.667378	-0.606344	-0.564514			691.867	-0.10299	-0.04247	-0.07668	0.145553	-0.0175163	-0.143892	-0.00799658	0.125907
710.566	-0.04062	-0.15401	-0.23023	-0.47218	-0.35912	-0.44658	-0.30788	-0.379		710.566	-0.30576	-0.332	-0.42362	-0.41662	-0.51644	-0.36967	-0.37981	-0.32256		710.566	-0.54731	-0.42442	-0.71	-0.75602	-0.80211	-0.63857	-0.49031	-0.60122		710.566	-0.62604	-0.61272	-0.62539	-0.7254	-0.598262	-0.621355	-0.640098	-0.646944			710.566	-0.0252	-0.08483	-0.06986	0.156301	0.0828686	-0.230388	0.0974946	-0.284095
729.265	-0.12037	-0.14267	-0.22302	-0.23366	-0.22546	-0.13625	-0.17875	-0.16481		729.265	-0.22129	-0.32868	-0.38984	-0.45221	-0.37343	-0.3944	-0.41936	-0.36198		729.265	-0.50104	-0.43976	-0.63145	-0.71136	-0.53601	-0.48999	-0.36334	-0.51382		729.265	-0.6003	-0.60338	-0.72679	-0.7782	-0.763721	-0.67354	-0.758982	-0.773432			729.265	-0.07791	0.00127	-0.11864	0.082892	-0.00140736	-0.0525276	-0.117641	-0.080217
747.964	-0.0757	-0.16245	-0.17707	-0.20953	-0.23142	-0.16555	-0.16805	-0.22289		747.964	-0.25013	-0.29275	-0.34448	-0.41587	-0.28105	-0.28753	-0.38745	-0.37729		747.964	-0.55388	-0.52376	-0.71311	-0.70866	-0.47882	-0.63541	-0.65169	-0.5529		747.964	-0.66689	-0.59985	-0.74258	-0.75357	-0.656502	-0.686955	-0.668006	-0.619734			747.964	-0.06614	-0.05133	-0.11274	0.097446	-0.119862	0.0622989	-0.0648409	-0.030198
766.663	-0.10262	-0.15394	-0.24654	-0.30458	-0.34002	-0.24444	-0.12938	-0.1356		766.663	-0.2304	-0.29591	-0.33551	-0.46149	-0.35471	-0.34965	-0.48816	-0.28986		766.663	-0.48205	-0.3402	-0.6667	-0.6948	-0.70048	-0.45492	-0.66981	-0.85425		766.663	-0.61711	-0.58559	-0.7358	-0.7653	-0.656211	-0.649254	-0.703142	-0.624251			766.663	-0.03583	-0.04082	-0.06221	0.116181	0.0612601	0.101107	0.143936	0.0593017
785.362	-0.12282	-0.18558	-0.28014	-0.23313	-0.2772	-0.27652	-0.13781	-0.05779		785.362	-0.2478	-0.23797	-0.31995	-0.39842	-0.26051	-0.3369	-0.39584	-0.2651		785.362	-0.52021	-0.40265	-0.5952	-0.67676	-0.51815	-0.56903	-0.54969	-0.59862		785.362	-0.57619	-0.55199	-0.76608	-0.72656	-0.633418	-0.603516	-0.570576	-0.86543			785.362	-0.00407	-0.03379	-0.0855	0.086013	-0.0221638	0.00559169	-0.139534	-0.0140341
804.061	-0.13228	-0.16208	-0.30961	-0.3176	-0.17903	-0.0878	-0.249	-0.30585		804.061	-0.24259	-0.27478	-0.33936	-0.39334	-0.37506	-0.29253	-0.32496	-0.27071		804.061	-0.4926	-0.43136	-0.59696	-0.65141	-0.44229	-0.4223	-0.51179	-0.44049		804.061	-0.56656	-0.53931	-0.69677	-0.65603	-0.55753	-0.61051	-0.836811	-0.630663			804.061	-0.02404	-0.00895	-0.07357	0.09677	0.0902744	0.0764802	0.0912767	-0.0674344
822.76	-0.07566	-0.12267	-0.29972	-0.52668	-0.10401	-0.03414	-0.17592	-0.25627		822.76	-0.25388	-0.23563	-0.299	-0.46215	-0.2926	-0.41228	-0.3999	-0.2578		822.76	-0.46884	-0.38717	-0.67023	-0.69349	-0.2583	-0.65413	-0.66927	-0.59738		822.76	-0.60947	-0.57649	-0.6151	-0.66907	-0.566172	-0.633334	-0.599597	-0.63128			822.76	-0.02762	-0.03133	-0.09244	0.089053	-0.000377796	0.211264	-0.0414566	0.00987787
841.46	-0.12321	-0.14236	-0.2766	-0.32441	-0.3869	-0.25544	-0.40111	-0.27435		841.46	-0.24636	-0.23276	-0.32469	-0.45059	-0.49871	-0.46684	-0.3477	-0.26175		841.46	-0.47668	-0.42367	-0.652	-0.66122	-0.65823	-0.61282	-0.33705	-0.48922		841.46	-0.59192	-0.59264	-0.638	-0.61873	-0.564322	-0.59396	-0.597285	-0.604933			841.46	-0.0494	-0.06017	-0.05493	0.146592	0.192464	-0.0768356	-0.0156798	-0.0834143
860.159	-0.1	-0.06031	-0.24733	-0.35246	-0.14025	-0.404	-0.1211	-0.46182		860.159	-0.27926	-0.25334	-0.31402	-0.46658	-0.41267	-0.26418	-0.21534	-0.32211		860.159	-0.49454	-0.46566	-0.54859	-0.60694	-0.53348	-0.53445	-0.45553	-0.41779		860.159	-0.54364	-0.5954	-0.58505	-0.51661	-0.541414	-0.569355	-0.552944	-0.596399			860.159	0.001794	-0.02182	-0.00934	0.166937	0.129201	0.0813755	0.207029	0.21385
878.858	-0.11825	-0.07227	-0.258	-0.35934	-0.32987	-0.40585	-0.28736	-0.12126		878.858	-0.28546	-0.25487	-0.27002	-0.45222	-0.22894	-0.53036	-0.21097	-0.3107		878.858	-0.46394	-0.42333	-0.60894	-0.64236	-0.68794	-0.45475	-0.57735	-0.46658		878.858	-0.60306	-0.60121	-0.40661	-0.42801	-0.616006	-0.436911	-0.790354	-0.514259			878.858	0.009025	0.0012	-0.01887	0.200805	0.0522157	0.00501531	-0.00325601	-0.32124
897.557	-0.1085	-0.1126	-0.18802	-0.32655	-0.07663	-0.24119	-0.34933	-0.20845		897.557	-0.25104	-0.18252	-0.17751	-0.4105	-0.20931	-0.01246	-0.29019	-0.17846		897.557	-0.45253	-0.38153	-0.62883	-0.66529	-0.7401	-0.56583	-0.54018	-0.54283		897.557	-0.62295	-0.64175	-0.24415	-0.29396	-0.296473	-0.7894	-0.345044	-0.589027			897.557	-0.07164	0.022778	0.007353	0.248563	0.126457	0.107671	0.0283449	0.310092
916.256	-0.11686	-0.09178	-0.13765	-0.31449	-0.17341	-0.18918	0.00548	-0.10816		916.256	-0.21312	-0.18243	-0.15907	-0.47243	-0.20554	-0.61367	-0.1568	-0.1695		916.256	-0.45324	-0.41718	-0.53165	-0.61891	-0.42323	-0.25965	-0.55285	-0.56226		916.256	-0.60109	-0.63375	0.185143	0.168792	0.0587255	-0.0272635	0.617325	-0.0822606			916.256	-0.07527	-0.02371	-0.05626	0.172324	-0.00100645	-0.193773	0.0529338	0.0650012
934.955	-0.11181	-0.0773	-0.11248	-0.405	-0.35105	-0.28184	-0.12727	-0.05779		934.955	-0.25704	-0.14435	-0.12525	-0.49157	-0.09873	0.12507	-0.13744	-0.25162		934.955	-0.57206	-0.44406	-0.63412	-0.6717	-0.50692	-0.60764	-0.65652	-0.5258		934.955	-0.51888	-0.55461	0.289541	0.392536	-0.358665	0.240428	-0.396183	-0.205396			934.955	-0.02095	-0.02859	-0.00179	0.193383	-0.0601444	-0.142161	0.107881	0.114814
953.654	-0.09738	-0.0776	-0.11988	-0.37185	-0.19929	-0.19319	-0.17126	-0.34072		953.654	-0.23534	-0.18962	-0.11665	-0.44927	-0.31044	-0.38637	-0.39589	-0.27327		953.654	-0.50112	-0.43952	-0.64742	-0.6708	-0.68685	-0.6992	-0.47778	-0.74653		953.654	-0.40462	-0.48195	0.463678	0.509122	-0.98578	-0.0176586	0.0647139	-0.500646			953.654	-0.04389	-0.02173	-0.07648	0.157377	-0.026758	0.0132773	-0.0636068	-0.022017
972.353	-0.06091	-0.00855	-0.08755	-0.41693	-0.25979	-0.48825	-0.41747	0.0519		972.353	-0.07041	-0.10442	-0.08632	-0.37232	-0.30503	-0.11488	-0.06837	-0.1741		972.353	-0.47238	-0.36013	-0.16965	-0.25633	-0.24965	-0.16406	-0.5603	-0.49501		972.353	-0.30549	-0.36456	0.531168	0.476037	-0.115526	-0.584606	0.112421	0.21349			972.353	-0.04747	-0.05022	-0.0797	0.11427	0.234087	0.0277732	0.150444	0.0983733
991.052	-0.08585	-0.03819	-0.0727	0.03821	0.01581	-0.00502	-0.03833	-0.04925		991.052	-0.10852	-0.05742	-0.05607	-0.24593	0.00517	-0.08572	-0.24204	-0.18606		991.052	-0.44271	-0.32916	0.44092	0.27836	-0.06168	-0.69436	0.44918	-0.88962		991.052	-0.13162	-0.33017	0.41349	0.430038	0.234258	0.199425	0.287002	0.117262			991.052	-0.15788	-0.10058	-0.10383	0.103693	-0.113889	-0.157541	-0.024984	-0.0488454
1009.75	-0.06334	-0.08447	-0.1204	-0.16692	-0.10092	-0.13756	-0.11568	-0.14939		1009.75	-0.0273	-0.04653	0.00252	-0.0094	-0.02523	-0.01976	-0.09857	-0.01115		1009.75	-0.19172	-0.17477	0.52762	0.2416	0.24067	0.30031	0.43304	-0.0275		1009.75	-0.00965	-0.053	0.536304	0.333246	-0.087231	0.449718	0.33271	0.0614853			1009.75	-0.16505	-0.09958	-0.16857	-0.29888	-0.148732	-0.0135788	-0.247049	-0.101892
1028.45	-0.06151	-0.02323	-0.13786	0.13835	0.10448	0.3902	-0.0212	0.01468		1028.45	0.02459	-0.00954	-0.00916	0.16794	0.05885	0.11303	-0.05719	0.06218		1028.45	0.1085	0.02875	0.46577	0.3252	0.09411	0.38751	0.20033	-0.15426		1028.45	0.178266	0.008746	0.461353	0.274352	0.00772798	0.202724	0.286801	0.0403941			1028.45	-0.18434	-0.12904	-0.16352	-0.24256	-0.172467	-0.157975	-0.205715	-0.214146
1047.15	-0.06459	-0.00171	-0.06861	0.0134	0.05628	-0.05001	-0.13781	-0.11463		1047.15	-0.01128	-0.00402	-0.01154	0.23651	0.1435	-0.10502	0.04526	-0.07682		1047.15	0.1316	0.2046	0.22592	0.23748	0.19621	0.26802	0.249	0.19899		1047.15	0.300569	0.136472	0.332052	0.276276	0.178607	0.202472	0.344068	0.352476			1047.15	-0.20938	-0.15473	-0.16828	-0.24896	-0.162959	-0.19117	-0.203616	-0.150294
1065.85	-0.0125	0.0036	-0.07716	0.19678	0.03452	-0.02606	-0.05642	-0.02251		1065.85	-0.02195	0.01221	0.05041	0.0848	0.0473	0.09954	0.03491	0.07642		1065.85	0.13632	0.19869	0.3594	0.10052	0.17007	0.10037	0.08861	0.14199		1065.85	0.118183	0.028696	0.124818	0.114603	0.0888015	0.0661339	0.0968839	0.0578915			1065.85	-0.20255	-0.11799	-0.15109	-0.19599	-0.139402	-0.2136	-0.019135	-0.12196
1084.55	-0.0396	0.00441	-0.06597	0.10026	-0.09013	0.05299	-0.05244	-0.05528		1084.55	-0.00642	0.01555	0.02202	-0.13729	-0.02595	-0.06194	-0.0805	0.04332		1084.55	0.25247	0.17393	0.15847	0.12948	0.15026	0.17625	0.18932	0.22263		1084.55	0.169971	0.201057	-0.00873	0.128672	-0.0525187	0.127092	-0.0615815	0.122166			1084.55	-0.17402	-0.12609	-0.17895	-0.22942	-0.228751	-0.24243	-0.236236	-0.18616
1103.25	-0.04217	-0.01676	-0.08309	0.14328	-0.0927	0.13131	-0.11679	-0.10263		1103.25	0.03866	0.0064	0.06502	0.16325	0.02615	0.04115	0.08342	0.11214		1103.25	0.07756	-0.02317	0.15793	0.08774	0.14326	0.15093	0.11104	0.09546		1103.25	0.154363	0.215068	0.018655	0.143255	-0.0106321	0.19926	0.234658	0.0850037			1103.25	-0.1793	-0.1334	-0.16302	0.011607	-0.269947	-0.0418333	-0.29534	-0.0963482
1121.95	-0.04914	-0.0803	-0.08394	0.28768	0.09567	0.16498	0.11042	-0.197		1121.95	0.01696	0.02383	0.07548	0.18018	-0.0205	0.24684	0.07757	0.07286		1121.95	0.02102	-0.07557	0.04644	-0.00182	0.01682	-0.03422	0.0273	-0.04982		1121.95	0.034021	0.191113	0.156363	0.062164	0.140166	0.164748	0.0688722	0.190476			1121.95	-0.16594	-0.036	-0.16825	-0.18521	-0.0816836	-0.338952	-0.0147379	-0.126033
1140.64	-0.05461	-0.02195	-0.08444	0.11563	-0.04368	-0.05137	0.07368	-0.00953		1140.64	0.01789	0.00381	0.04556	-0.0012	-0.01513	0.04423	0.00809	-0.01681		1140.64	0.07259	-0.0602	-0.20989	-0.1694	-0.14952	-0.46269	-0.02684	-0.14734		1140.64	-0.00169	0.09508	0.031101	0.200867	0.0727425	0.178148	0.112982	0.149476			1140.64	-0.07379	-0.10808	-0.17039	-0.22025	-0.192657	-0.165876	-0.12619	-0.0625176
1159.34	-0.08419	-0.0822	-0.22923	0.22755	0.03235	-0.16096	-0.15161	-0.10621		1159.34	-0.01277	0.01758	0.02987	0.02707	-0.01027	-0.00026	0.02568	0.01592		1159.34	0.10788	0.11491	-0.10728	-0.14116	0.25737	0.10988	0.14927	-0.05873		1159.34	0.091586	0.220914	0.095146	0.030617	-0.0858196	0.0269849	0.0857051	0.0501589			1159.34	-0.09609	-0.11573	-0.17988	-0.26161	-0.1483	-0.250185	-0.17775	-0.179234
1178.04	-0.05959	-0.03553	-0.16741	0.31223	0.08536	-0.28251	0.15664	0.01056		1178.04	0.01539	0.02027	0.01589	-0.11607	0.06647	-0.15579	-0.08668	0.03095		1178.04	0.02339	-0.00732	-0.15268	-0.22154	0.06845	0.08146	-0.05512	-0.08444		1178.04	0.015216	0.146312	0.254427	0.300178	0.0393251	0.273828	0.11432	0.186202			1178.04	-0.19678	-0.09623	-0.15684	-0.25911	-0.163646	-0.166448	-0.256379	-0.118488
1196.74	-0.03982	-0.01886	-0.12743	0.1326	-0.24126	-0.17659	-0.06513	0.17826		1196.74	-0.0195	-0.03676	-0.00917	-0.01674	-0.01972	-0.03007	-0.03769	-0.02146		1196.74	-0.06774	-0.0661	-0.17517	-0.16534	-0.07679	-0.26327	-0.20415	-0.07649		1196.74	0.113122	0.040598	0.153092	0.214366	0.0887708	0.234892	0.105488	0.0953087			1196.74	-0.18069	-0.11525	-0.18654	-0.15962	-0.141049	-0.146596	-0.186691	-0.24622
1215.44	0.14103	0.15469	0.21121	0.03137	0.14304	0.20108	0.21704	0.20402		1215.44	-0.06459	-0.46246	0.07537	-0.2451	-0.29919	-0.87535	-0.02013	-0.07597		1215.44	0.19251	-0.08347	-0.28979	-0.18382	0.05594	-0.08402	-0.0194	-0.03824		1215.44	-0.00767	0.099693	0.109455	0.185457	-0.0361469	0.0156828	0.17968	0.106523			1215.44	-0.17737	-0.13844	-0.17654	-0.23275	-0.161238	-0.15827	-0.180174	-0.223579
1234.14	-0.06151	-0.11966	0.47552	0.23686	-0.11598	0.07184	0.44257	0.24276		1234.14	0.14977	0.18729	0.07835	0.1329	0.09178	0.23502	0.09585	0.16548		1234.14	0.01214	-0.28221	-0.34585	-0.22472	-0.35686	-0.19659	-0.16596	-0.26347		1234.14	0.035337	0.083889	-0.00016	-0.0429	0.0252414	0.0129021	0.0807973	-0.0123119			1234.14	-0.15289	-0.069	-0.18706	-0.3001	-0.20313	-0.177612	-0.17219	-0.123226
1252.84	0.13298	-0.18636	0.09982	0.01945	-0.16033	0.09841	-0.16429	0.01385		1252.84	0.30634	0.33629	0.09754	-0.05826	0.24473	0.27993	0.14362	0.37134		1252.84	0.03899	-0.16525	-0.43996	-0.27939	-0.82123	-0.17567	-0.08703	-0.28228		1252.84	-0.07586	0.07481	-0.0039	-0.02201	0.0150712	-0.00851749	0.0248993	-0.0265175			1252.84	-0.14634	-0.10739	-0.19325	-0.4019	-0.276131	-0.541886	-0.163153	-0.129927
1271.54	-0.0569	-0.17395	0.05143	-0.04813	-0.18322	-0.18962	-0.14663	-0.10673		1271.54	-0.16083	-0.23696	0.01851	0.00361	-0.02819	0.08827	-0.00696	-0.18366		1271.54	-0.25807	-0.26495	-0.3136	-0.2512	-0.33097	-0.27315	-0.24609	-0.23159		1271.54	-0.06385	-0.01031	-0.0145	-0.09842	0.0433496	-0.0270742	-0.0366487	-0.0524323			1271.54	-0.19256	-0.12485	-0.17095	-0.07063	-0.209103	-0.130604	-0.17632	-0.118519
1290.24	-0.05377	-0.16538	0.21334	0.1528	0.2044	0.05015	0.16307	-0.03932		1290.24	0.10848	0.10597	-0.14086	-0.11629	0.03198	-0.20037	0.03542	0.06103		1290.24	-0.19787	-0.39436	-0.18844	-0.16187	-0.24752	-0.21702	-0.19022	-0.25473		1290.24	-0.07401	0.060667	0.026693	-0.02386	0.000349406	-0.00954189	0.0457706	-0.00583454			1290.24	-0.14936	-0.09529	-0.18073	-0.13703	-0.123743	-0.0985595	-0.120373	-0.113621
	Fig. 1 k										p value for Fig.1k
	-0.10873	-0.23732	-0.51926	-0.50006	-0.04914	0.12404	0.22121	0.56173	0.77045		Tukey's multiple comparisons test	Mean Diff.	95.00% CI of diff.	Significant?	Summary	P Value		Tukey's multiple comparisons test	Mean Diff.	95.00% CI of diff.	Significant?	Summary	P Value
	-0.11899	-0.27386	-0.48704	-0.49993	-0.02465	-0.17649	0.183	0.41396	0.50244		heating △t=2℃ vs. heating △t=4℃	-0.06937	-0.1765 to 0.03774	No	ns	0.356		cooling △t=2℃ vs. cooling △t=4℃	0.0865	-0.002910 to 0.1759	No	ns	0.0607
	-0.25242	-0.29444	-0.6106	-0.45208	-0.06085	0.17991	0.15164	0.61902	0.49963		heating △t=2℃ vs. heating △t=6℃	-0.1926	-0.2997 to -0.08550	Yes	****	<0.0001		cooling △t=2℃ vs. cooling △t=6℃	0.331	0.2416 to 0.4204	Yes	****	<0.0001
	-0.40628	-0.4802	-0.65805	-0.47924	0.10655	0.12606	0.18294	0.70246	0.6138		heating △t=2℃ vs. heating △t=8℃	-0.5766	-0.6837 to -0.4695	Yes	****	<0.0001		cooling △t=2℃ vs. cooling △t=8℃	0.2481	0.1587 to 0.3375	Yes	****	<0.0001
	-0.25225	-0.3153	-0.57162	-0.52335	0.00799	0.09847	0.18368	0.56888	0.55065		heating △t=2℃ vs. heating △t=10℃	-0.5766	-0.6837 to -0.4695	Yes	****	<0.0001		cooling △t=2℃ vs. cooling △t=8℃	0.2445	0.1551 to 0.3339	Yes	****	<0.0001
	-0.27647	-0.33118	-0.57349	-0.47014	-0.01419	0.03773	0.18339	0.5836	0.55936		heating △t=4℃ vs. heating △t=6℃	-0.1232	-0.2303 to -0.01612	Yes	*	0.0174		cooling △t=4℃ vs. cooling △t=8℃	0.1616	0.07216 to 0.2510	Yes	***	0.0002
	-0.23071	-0.33017	-0.54334	-0.46775	0.00605	0.08844	0.1892	0.57018	0.61949		heating △t=4℃ vs. heating △t=8℃	-0.5072	-0.6143 to -0.4001	Yes	****	<0.0001		cooling △t=6℃ vs. cooling △t=8℃	-0.08292	-0.1723 to 0.006492	No	ns	0.0765
	-0.25229	-0.32771	-0.58275	-0.49022	-0.02199	0.02659	0.19554	0.54253	0.60751		heating △t=4℃ vs. heating △t=10℃	-0.5072	-0.6143 to -0.4001	Yes	****	<0.0001
											heating △t=6℃ vs. heating △t=8℃	-0.384	-0.4911 to -0.2769	Yes	****	<0.0001
											heating △t=6℃ vs. heating △t=10℃	-0.384	-0.4911 to -0.2769	Yes	****	<0.0001
											heating △t=8℃ vs. heating △t=10℃	0	-0.1071 to 0.1071	No	ns	>0.9999

## Sheet: Fig. 2
Fig. 2 b								Fig. 2 c
ZT	fly1	fly2	fly3	fly4	fly5	fly6		ZT 0-1																												ZT 6-7
1	1.15116	1.08396	1.21959	1.11631	1.12621	1.14549		blue														red														blue
	1.03375	1.27157	1.24973	1.0908	1.04448	1.14427		time (s)	fly1	fly2	fly3	fly4	fly5	fly6	fly7	fly8	fly9	fly10	fly11	fly12		time (s)	fly1	fly2	fly3	fly4	fly5	fly6	fly7	fly8	fly9	fly10	fly11	fly12		time (s)	fly1	fly2	fly3	fly4	fly5	fly6	fly7	fly8	fly9	fly10	fly11	fly12
2	1.05827	1.04341	1.07197	1.53608	1.19543	1.33771		0	0.01439	-0.00199	0.01028	0.00876	-0.00169	0.01829	0.00731	0.00272	0.00572	0.00142	0.00716	0.02069		0	-0.00994	0.00354	-0.03298	0.02788	-0.02764	-0.03414	-0.01925	-0.01493	-0.00871	0.01336	-0.00713	-0.00416		0	0.06002	0.05631	0.03747	-0.00426	0.06883	0.05006	0.01702	0.03489	0.0159	0.06243	0.02854	0.04017
	1.57975	1.24046	0.89755	1.02612	1.62679	1.21245		18.699	-0.04631	-0.09271	-0.00514	0.00266	-0.1315	-0.01515	-0.01469	0.01707	-0.0763	0.03756	0.01579	-0.09674		18.699	0.02161	0.03534	0.04608	0.01352	0.01639	0.03094	0.03478	0.02711	0.03719	0.02728	0.03906	0.04879		18.699	0.03611	0.0114	0.02775	-0.00095	0.03354	0.03639	0.05072	0.0271	0.00215	0.04747	-0.00209	0.03206
3	1.52404	1.22426	0.96639	1.43147	1.78983	1.44906		37.398	0.00206	0.04772	0.0009	0.03282	0.03576	-0.00526	0.01608	0.04505	0.03154	0.02985	-0.00815	0.0288		37.398	-0.02311	-0.00046	0.02708	-0.02769	0.0492	-0.00247	0.00931	-0.05514	0.03578	-0.03786	-0.02636	0.03205		37.398	0.01416	0.00382	0.02015	-0.00727	0.01449	0.02768	0.0155	0.01473	-0.00418	-0.00146	0.00525	0.01485
	1.4201	1.17641	0.96508	1.44006	1.70815	1.45134		56.097	0.02848	-0.01592	0.02644	0.01034	-0.00893	-0.02264	0.04272	0.00791	0.02405	0.01527	0.04212	0.00286		56.097	0.00323	-0.01978	-0.02205	-0.00077	-0.00437	-0.00818	0.00819	0.00843	-0.01592	-0.03593	-0.01247	-0.01464		56.097	-0.01756	0.011	0.01598	-0.00707	-0.03004	0.0041	-0.00041	0.00663	-0.00121	-0.01156	0.00499	0.02405
4	1.50537	1.17459	1.02521	1.52495	1.75311	1.4615		74.796	0.00199	-0.04162	-0.00388	-0.01668	0.01349	-0.01945	-0.01704	-0.00411	-0.00387	-0.04877	-0.02098	0.00189		74.796	0.01419	0.00428	0.00564	-0.03064	-0.01169	0.03054	0.01738	-0.01709	0.00741	-0.00722	-0.00462	-0.00851		74.796	0.01124	0.00766	0.01097	-0.02482	0.01793	0.00215	0.01753	-0.00261	-0.00417	-0.00046	-0.00889	0.02033
	0.91922	1.04396	1.69509	1.03167	1.88548	1.87402		93.496	0.0401	0.02937	0.04597	0.01221	0.0537	0.03452	0.02827	0.01826	-0.01203	0.03308	0.03276	0.02923		93.496	-0.00598	-0.02292	-0.02378	0.0177	0.02599	-0.01273	-0.0517	-0.03056	0.01234	0.02311	-0.00699	-0.03825		93.496	0.01754	-0.00575	0.00563	-0.01611	0.01002	-0.00744	-0.0014	-0.02554	0.00697	0.01288	0.00116	-0.02182
5	1.51654	1.44728	1.46685	1.5379	1.44802	1.36297		112.195	-0.02064	0.01221	-0.04979	-0.00205	-0.01499	0.01418	-0.02634	-0.04309	0.00344	-0.01443	-0.05531	-0.05917		112.195	0.08696	-0.03308	0.0559	0.00118	0.027	0.02621	0.08878	-0.01427	0.0696	0.0535	0.09883	0.02441		112.195	0.02014	0.01377	0.02071	-0.00567	-0.00598	0.0287	0.01163	0.01563	0.01265	0.01255	0.01444	0.0057
	1.07344	1.22685	1.02324	1.26946	1.429	1.16797		130.894	-0.00952	0.02339	-0.01911	-0.00672	-0.00516	0.00722	0.02793	-0.02369	-0.02849	0.03755	0.02737	0.00375		130.894	0.01447	0.0833	0.00461	0.047	0.01656	0.07121	-0.00852	0.01356	0.08739	0.0796	0.01851	0.05589		130.894	0.01622	0.00647	0.01876	0.00645	0.01156	0.01127	0.00569	0.01982	0.01203	0.02231	0.01019	3e-05
6	0.99412	1.20649	1.05476	1.24322	1.39368	1.09923		149.593	-0.01083	-0.01994	-0.0059	-0.02166	-0.00046	-0.01749	-0.00827	-0.02549	-0.02144	0.00013	-0.02255	-0.01868		149.593	0.04053	0.06679	0.04879	0.02247	0.05281	0.03306	0.06859	0.06308	0.05643	0.05326	0.04236	0.01576		149.593	-0.00629	-0.01648	-0.02233	0.06376	-0.03785	0.04758	0.00764	0.04448	-0.01382	0.01585	-0.00635	-0.01699
	1.0054	1.14693	1.03503	1.19217	1.39629	1.06485		168.292	0.01457	-0.01298	-0.00602	-0.01583	-0.01997	0.00612	-0.00802	-0.0067	0.00237	-0.0108	-0.00743	-0.00454		168.292	0.14218	-0.03898	0.01036	0.11244	-0.04562	0.02443	-0.03593	0.03636	-0.03969	0.10735	0.08897	0.02972		168.292	-0.02679	-0.01172	-0.03416	-0.0034	-0.00763	-0.02058	-0.00738	-0.00973	-0.01799	-0.00016	-0.01989	0.00141
7	0.97448	1.05786	1.0454	1.03526	1.08949	1.03633		186.991	-0.00604	-0.00867	0.01285	-0.00062	-0.0251	-0.00742	-0.00512	-0.00933	-0.00283	-0.00504	0.00607	0.0002		186.991	0.07555	-0.01628	0.03092	0.05796	0.01803	0.07085	0.01303	0.08128	0.08939	0.01046	-3e-05	0.03214		186.991	-0.02206	-0.01991	-0.02336	0.00724	0.00418	0.00047	-0.01206	-0.01633	-0.01674	-0.03454	-0.02067	-0.01934
	0.85853	1.13917	1.26426	0.73529	1.43583	0.83365		205.69	-0.04016	-0.01356	-0.00145	0.00819	0.04598	-0.03387	0.03769	-0.02685	0.01315	-0.03637	-0.01984	-0.0359		205.69	0.01548	-0.00555	-0.0396	0.1245	0.10987	0.09188	0.05049	0.04498	-0.06176	-0.04684	-0.058	0.05928		205.69	-0.03298	0.05573	-0.06182	-0.06559	0.01027	0.09436	0.00048	-0.07534	-0.01549	0.01391	0.04981	-0.09926
8	0.90352	0.72955	0.99588	1.16528	0.85421	1.11211		224.389	-0.03852	-0.09482	0.01156	0.00553	-0.10336	0.05879	0.02478	0.06499	-0.06095	-0.11902	-0.0581	0.07814		224.389	0.06797	0.01496	0.05342	0.07877	0.06783	0.0486	0.08223	0.0556	-0.00266	0.02037	0.03541	0.04439		224.389	-0.11328	-0.05463	-0.12315	0.10267	0.06925	-0.18396	-0.03821	-0.17546	-0.073	-0.04101	-0.01563	-0.0758
	0.91881	0.9024	1.04411	1.04194	0.95396	0.85272		243.088	0.00595	-0.03031	0.00491	0.06682	0.02916	0.0298	0.05367	-0.09348	0.03493	0.08184	0.05479	0.07231		243.088	0.07117	0.10711	0.03201	0.1648	0.11235	0.07443	0.15361	-0.07422	0.12606	0.08942	0.16105	0.04967		243.088	-0.12923	-0.24895	-0.0394	-0.01014	-0.27353	-0.15017	-0.15991	-0.12231	-0.1352	-0.30986	-0.11847	-0.14495
9	1	0.92998	1.13561	1.0238	1.19817	1.28065		261.787	-0.01241	-0.04015	-0.00626	-0.02865	-0.03515	-0.04393	-0.02036	0.0085	-0.04456	-0.02309	0.00356	-0.00239		261.787	0.02923	0.04823	0.02029	0.13885	0.07678	0.0743	-0.07143	0.03361	0.09574	0.07237	0.04522	0.04007		261.787	-0.06987	-0.0705	-0.20221	0.07069	-0.28638	0.03685	0.13658	-0.22436	-0.04665	-0.15434	0.13787	-0.07194
	1.05673	0.99005	0.99194	1.00174	1.01963	0.97655		280.487	-0.05144	-0.0324	0.02297	0.01529	-0.03037	0.03976	0.03981	0.01602	0.01406	0.02786	-0.04406	-0.02905		280.487	0.07443	0.07651	0.06084	0.14624	0.01178	0.10625	0.00898	0.0871	0.05757	0.10053	0.0929	0.1002		280.487	0.07482	-0.00195	-0.17271	0.0517	0.17528	0.04649	-0.12049	-0.07708	-0.03343	0.0977	0.02243	0.13367
10	1.08721	1.06467	0.99949	1.01514	1.05729	1.05943		299.186	-0.04888	-0.02213	0.00014	-0.01873	0.01107	0.01105	-0.01801	-0.02403	-0.07469	-0.00767	-0.01613	-0.03301		299.186	0.01413	0.12304	0.02024	0.08818	0.05323	0.06833	0.13477	-0.04449	0.01065	0.05292	0.04791	0.07887		299.186	-0.04234	-0.00875	-0.16192	0.10542	0.10007	-0.25223	-0.04049	-0.05649	0.07246	0.12856	0.02703	-0.05846
	0.96904	0.97684	0.95675	0.97949	1.25173	1.00255		317.885	-0.09346	-0.02011	-0.00948	-0.03902	-0.0722	-0.01715	-0.0433	-0.03728	-0.08218	-0.08317	-0.0424	-0.07947		317.885	0.03085	0.16684	0.03878	0.08834	0.01962	0.13302	0.1861	0.07459	0.06456	0.08861	0.09141	0.0205		317.885	-0.39904	-0.25203	-0.29206	0.07847	-0.46094	-0.2943	-0.18421	-0.05404	0.04492	-0.09264	-0.27849	-0.40074
11	0.91881	0.91689	1.19713	0.90201	0.96914	1.17277		336.584	0.00278	0.05162	0.04257	0.00453	0.00398	0.05144	-0.00526	0.04454	-0.02075	0.01477	0.02573	0.00668		336.584	0.04253	0.16745	0.13289	0.05436	0.13209	0.08001	0.13054	0.0779	0.12653	0.08339	0.12575	0.24624		336.584	-0.40589	-0.44225	-0.3476	0.08006	-0.36446	-0.4166	-0.97383	-0.62594	0.18182	0.07654	0.04559	-0.39596
	1.07323	0.94088	1.02401	0.99392	0.91298	1.06255		355.283	-0.04403	-0.00756	0.01991	0.0086	0.00474	-0.01889	-0.01246	0.01385	-0.01472	0.00204	-0.07144	-0.03151		355.283	0.02073	0.13322	0.0975	0.02575	-0.04101	0.11416	0.01608	0.08933	0.09992	-0.02835	0.09764	0.01085		355.283	-0.33468	-0.40973	-0.35258	0.02513	-0.7079	-0.00018	-0.27328	-0.23303	-0.37616	-0.18393	-0.46998	-0.33942
12	1.11538	0.98312	0.95884	1.05321	0.94956	1.07677		373.982	-0.09939	-0.00389	-0.00874	-0.05262	-0.09878	-0.09277	-0.04893	-0.04881	-0.04498	-0.0836	0.02824	-0.00408		373.982	0.06922	0.14293	0.02231	0.08751	0.04184	0.0441	0.0806	0.00557	0.21238	0.14822	-0.01559	0.06008		373.982	-0.38707	-0.41815	-0.1833	0.02235	0.03579	0.13343	-0.29219	-0.32748	-0.08156	-0.6761	-0.21098	-0.44682
	1.09745	1.03995	1.16176	1.08505	1.08132	1.11531		392.681	-0.12831	-0.07406	0.02832	-0.0369	-0.10144	-0.01991	-0.13764	-0.06078	-0.08111	-0.0236	-0.08036	-0.04223		392.681	0.09145	0.10553	0.06834	0.03491	0.0931	0.08738	0.02736	0.00592	0.06445	0.07848	0.11488	0.03908		392.681	-0.43943	-0.20509	-0.08848	0.11961	0.04043	-0.45518	0.24364	-0.31344	-0.56196	-0.30751	-0.27257	-0.19756
13	1.15116	1.08396	1.21959	1.11631	1.12621	1.07867		411.38	-0.12378	0.00501	-0.00696	-0.03458	0.0152	0.02331	-0.0648	0.06631	-0.1483	-0.02311	-0.09656	-0.04256		411.38	-0.00517	0.10133	0.06304	0.02326	0.10778	0.02862	0.05531	0.08391	0.02566	0.0873	0.07594	-0.03551		411.38	-0.57336	-0.27915	-0.18405	0.09914	-0.04735	-0.84094	-0.65656	-0.05825	-0.32768	-0.28891	-0.32504	-0.21678
	1.03375	1.27157	1.24973	1.0908	1.04448	1.14427		430.079	-0.10586	-0.05497	-0.02012	-0.02234	-0.05376	-0.04234	-0.08716	-0.02822	-0.08833	-0.08147	-0.0881	0.00465		430.079	0.03577	0.12572	0.03776	0.06077	0.09488	0.13305	0.00364	0.10604	0.07204	0.11731	0.0218	0.08865		430.079	-0.37954	-0.22317	-0.08711	0.17021	-0.01813	-0.37602	-0.53089	-0.06313	-0.16931	-0.26402	-0.22835	0.0314
14	1.05827	1.04341	1.07197	1.53608	1.19543	1.33771		448.778	-0.0956	-0.00264	0.02164	-0.01812	-0.08923	-0.02231	-0.06642	0.04944	-0.02843	-0.11355	-0.08109	0.02298		448.778	0.05038	0.10376	0.03367	0.06148	0.03449	0.11094	0.03328	0.05689	0.07971	0.01642	0.04456	0.08013		448.778	-0.29531	-0.32056	-0.15538	0.05148	0.00186	-0.05482	-0.1567	0.05243	-0.2434	-0.14348	-0.27791	-0.07117
	1.57975	1.24046	0.89755	1.37563	1.62679	1.21245		467.478	-0.09019	-0.03354	0.01198	-0.01634	0.0063	0.01311	-0.0177	0.03211	-0.07264	-0.05324	0.05657	-0.10008		467.478	-0.08119	0.05883	0.0573	0.03175	0.03208	-0.03167	0.04609	0.11581	0.18447	-0.06858	-0.03258	-0.10642		467.478	-0.22799	-0.33269	-0.04361	0.07553	-0.10483	0.06143	-0.10294	-0.03164	-0.14713	-0.09065	0.01342	-0.18044
15	1.52404	1.22426	0.96639	1.43147	1.78983	1.44906		486.177	-0.13562	-0.05066	-7e-05	-0.04124	-0.07388	-0.08324	-0.14329	-0.10321	-0.0815	0.04239	-0.18807	-0.08284		486.177	-0.07439	0.09339	0.02205	0.07866	-0.06928	-0.00936	-0.05983	0.11019	-0.06525	-0.08588	-0.00334	-0.0027		486.177	-0.21444	-0.29781	-0.13974	0.04168	-0.32121	-0.13109	-0.21805	-0.26427	-0.04978	-0.1656	-0.17954	-0.04619
	1.4201	1.17641	0.96508	1.44006	1.70815	1.45134		504.876	-0.14079	-0.08727	-0.06849	0.00565	-0.0308	-0.14413	-0.08479	-0.09921	-0.0673	0.01179	-0.09295	-0.02171		504.876	-0.01642	0.08967	0.05361	0.06347	-0.01577	0.03121	0.05101	0.03948	-0.05922	0.06239	0.05982	0.04665		504.876	-0.0411	-0.13417	-0.14158	0.0596	-0.03785	-0.15447	0.00309	-0.04399	-0.03455	0.14277	0.01334	-0.10489
16	1.50537	1.17459	1.02521	1.52495	1.75311	1.4615		523.575	-0.16219	-0.10731	-0.00431	-0.02284	-0.06891	-0.00709	-0.24172	0.02095	-0.00029	-0.04628	-0.15764	-0.11059		523.575	-0.05175	0.04303	0.01708	0.09574	-0.02156	0.05164	0.02478	-0.02289	0.03102	-0.00081	0.11136	-0.02562		523.575	-0.10654	-0.06962	-0.01562	0.00969	-0.12631	-0.01531	-0.10098	-0.1211	-0.09827	-0.02592	0.06571	-0.0582
	0.91922	1.04396	1.69509	1.03167	1.88548	1.87402		542.274	-0.06235	0.01196	-0.00312	-0.08157	-0.02116	-0.03147	-0.00441	-0.13497	-0.06193	-0.07447	-0.03096	0.0131		542.274	-0.00972	0.09521	0.05641	0.07865	0.07282	0.0791	0.08599	0.08521	0.06345	0.02228	0.11649	0.16147		542.274	-0.00836	-0.04075	-0.01013	0.04614	0.01561	-0.01977	-0.02039	-0.00731	-0.01009	0.08191	0.04127	0.02602
17	1.38502	1.44728	1.46685	1.5379	1.44802	1.36297		560.973	-0.14044	-0.11342	0.02023	-0.02778	-0.08204	-0.09541	-0.01657	-0.03349	-0.13627	-0.09645	-0.07025	-0.11562		560.973	-0.06325	0.11992	0.00515	0.03403	0.10302	0.01515	-0.01634	0.03019	0.01034	0.00069	0.05145	-0.02457		560.973	-0.02449	0.0917	-0.02269	-0.06617	0.05947	0.00918	-0.06674	-0.11663	-0.00039	0.06367	-0.09681	-0.01124
	1.07344	1.22685	1.02324	1.26946	1.429	1.22024		579.672	-0.15269	-0.07777	-0.03835	-0.02829	-0.04356	-0.08151	-0.01332	-0.06695	-0.04389	-0.08267	-0.08126	-0.09374		579.672	-0.03973	0.06979	0.01834	0.02293	0.04795	-0.01568	0.07198	0.06482	-0.04959	-0.05888	0.07022	-0.04607		579.672	0.21962	0.18354	0.14622	-0.00127	0.02918	0.2944	0.18283	0.16617	0.27392	0.16905	0.18229	0.20355
18	0.99412	1.20649	1.05476	1.24322	1.39368	0.88784		598.371	-0.10989	-0.02461	0.02841	-0.0302	-0.05941	0.02242	0.051	0.00138	0.03135	-0.08324	-0.09449	-0.07796		598.371	-0.08197	-1e-05	0.04488	0.08614	0.01999	-0.01433	-0.09143	0.1151	-0.0485	0.01093	-0.02536	-0.05666		598.371	0.06558	0.06819	-0.01345	0.05998	-0.0356	0.078	-0.00243	0.14597	0.08101	0.07487	0.0663	-0.0199
	1.0054	1.14693	1.03503	1.19217	1.39629	1.20113		617.07	-0.10932	-0.04213	-0.01195	-0.04136	-0.07459	-0.04284	0.00617	-0.08294	-0.06724	-0.1117	-0.0107	-0.0753		617.07	-0.11048	0.06964	0.00095	0.04502	0.03271	0.16509	0.07555	0.03632	0.03496	0.17753	0.07276	-0.00633		617.07	0.21615	0.2147	0.12789	0.03045	0.16417	0.27028	0.3251	0.15439	0.0158	0.21711	0.18399	0.08491
19	0.97448	1.05786	1.0454	1.03526	1.08949	1.077		635.769	-0.17391	-0.0883	-0.05023	-0.00636	-0.07414	-0.03313	-0.20042	-0.13401	-0.03892	-0.0334	-0.03304	0.02903		635.769	-0.10679	0.06485	-0.00156	0.03173	-0.04426	-0.16492	0.01524	0.03561	0.05942	0.17174	-0.13634	0.02168		635.769	0.18036	0.21726	0.22698	0.07817	0.08625	0.26905	0.07424	0.19639	0.08038	0.1182	0.15923	0.15899
	0.85853	1.13917	1.4156	1.13101	0.91507	1.10054		654.469	-0.20855	-0.13789	-0.05579	-0.04678	-0.15502	-0.05113	0.07219	-0.0866	-0.0898	-0.1299	-0.16954	-0.14565		654.469	-0.04111	0.08251	-0.02481	0.0231	-0.01737	0.07766	0.09694	0.0449	-0.05133	-0.04939	0.08383	-0.01783		654.469	0.18042	0.22152	0.12905	0.01921	0.24065	0.03781	0.22193	0.26919	0.08386	0.27569	0.05177	0.06664
20	0.90352	0.72955	0.99588	1.16528	0.85421	1.11211		673.168	-0.16947	-0.08618	-0.05897	-0.04657	-0.10444	-0.02587	-0.14549	-0.12339	-0.0406	-0.14047	-0.03085	-0.03218		673.168	-0.05749	0.04013	-0.04645	0.07995	-0.09987	-0.01424	-0.15929	-0.04786	0.04836	0.00209	-0.03351	-0.05981		673.168	0.1945	0.22669	0.27545	0.00482	0.39156	0.14625	0.28349	0.31335	0.12693	0.15723	0.19537	0.20531
	0.91881	0.9024	1.04411	0.91424	0.88036	0.94358		691.867	-0.14279	-0.03275	-0.02623	-0.01613	0.08664	-0.09837	-0.0859	-0.08167	-0.10853	-0.04235	-0.08217	0.03885		691.867	0.05173	0.0241	-0.00951	0.03734	0.01447	0.0187	0.03077	0.03643	0.00187	0.03525	-0.04895	0.04774		691.867	0.13817	0.2223	0.23608	0.02452	0.2207	0.06137	0.01536	0.20365	0.10926	-0.01673	0.19805	0.07982
21	1	0.92998	1.13561	0.91705	1.0755	0.94509		710.566	-0.18748	-0.08279	-0.037	0.01149	-0.07993	-0.01781	0.00112	-0.11112	-0.04755	-0.03508	-0.09983	-0.06676		710.566	0.00042	0.01933	-0.01667	0.04332	0.00883	-0.00975	-0.02104	0.0069	0.00507	0.00387	-0.0146	0.02465		710.566	0.18819	0.11427	0.23838	-0.05594	0.08632	0.1222	0.07932	0.38159	-0.00604	0.20348	-0.11103	0.18027
	1.05673	0.99005	0.99194	1.00097	1.04963	1.05667		729.265	-0.14946	-0.09784	-0.02272	0.01591	-0.09954	-0.00568	-0.09638	-0.04375	-0.16181	-0.1369	0.01734	-0.09767		729.265	-0.0564	0.04917	0.02756	0.07158	0.05215	0.12155	0.04507	0.13738	-0.01905	0.03625	0.04734	0.08451		729.265	0.11528	0.21713	0.23442	-0.0169	0.15847	0.11447	0.30667	0.17167	0.11797	0.15891	0.04994	0.08596
22	1.08721	1.06467	0.99949	1.02181	1.10757	1.02918		747.964	-0.09786	-0.00073	-0.05577	-0.08445	0.02586	-0.05102	-0.07175	-0.03034	-0.06399	-0.11683	-0.06935	-0.10438		747.964	-0.01896	0.01542	0.0155	0.05746	0.001	-0.02739	-0.00984	0.00303	-0.04217	0.00817	-0.01362	0.0337		747.964	0.19492	0.19082	0.33398	-0.00907	0.18858	0.28101	-0.13584	0.08044	0.3456	0.16346	0.30454	-0.07258
	0.96904	0.97684	0.95675	0.97949	1.25173	1.00255		766.663	-0.08989	-0.01632	-0.02708	-0.05776	-0.04574	-0.05296	-0.05913	-0.07303	-0.05538	-0.00489	-0.09748	-0.01911		766.663	0.01819	0.00965	0.00903	0.12181	0.0704	0.04696	0.02573	0.07891	0.02253	-0.07621	0.01157	0.16169		766.663	0.16084	0.28671	0.19147	0.00259	-0.00883	0.13828	0.42463	0.25942	0.10369	0.24383	0.2757	0.20942
23	0.91881	0.91689	1.19713	0.90201	0.96914	1.17277		785.362	-0.068	-0.0094	-0.05079	-0.01672	-0.01107	-0.04118	-0.08	0.00636	-0.03441	-0.00437	-0.03776	0.00992		785.362	-0.04767	0.00978	-0.01264	0.05204	0.0571	0.00757	-0.02127	-0.03222	0.00659	0.03548	-0.03108	0.08151		785.362	0.20556	0.17212	0.18955	-0.04144	0.06687	0.19607	0.39671	0.16388	0.12023	0.21083	0.19725	0.16335
	1.07323	0.94088	1.02401	0.99392	0.91298	0.88452		804.061	-0.09025	0.01254	-0.03942	-0.06072	-0.02654	-0.04673	-0.04788	-0.05817	-0.06722	0.08533	0.01257	-0.05655		804.061	0.0233	0.08212	0.01663	0.07677	0.07963	0.08806	0.01215	0.01872	0.03109	0.02623	0.07502	0.01252		804.061	0.06993	0.22715	0.21699	-0.00245	0.20656	0.35295	0.03548	0.14233	-0.06995	-0.06674	0.01811	0.43364
24	1.11538	0.98312	0.99419	1.05321	0.94956	1.15522		822.76	-0.11987	-0.03505	-0.02063	-0.03796	-0.06252	-0.09039	-0.07376	-0.12944	-0.07792	0.03361	-0.09655	-0.01516		822.76	-0.11886	0.01472	-0.00564	0.07574	-0.11142	0.04578	-0.10439	0.02701	0.1004	0.11983	0.09673	0.03802		822.76	0.23356	0.14791	0.23562	0.02544	0.18981	-0.06901	0.18573	0.1447	0.13126	0.0324	0.18887	0.2599
	1.09745	1.03995	1.16176	1.08505	1.08132	1.10215		841.46	-0.12272	-0.00308	-0.04509	-0.03041	0.0063	-0.01974	-0.14412	-0.07251	-0.10414	-0.05743	-0.00654	-0.00672		841.46	-0.01045	0.0197	0.01213	0.25713	0.17094	0.23074	0.15651	-0.05608	0.07789	-0.12523	0.03241	0.05038		841.46	0.28593	0.24747	0.21157	-0.01422	-0.01649	0.13632	0.28203	0.10965	0.25313	0.07733	0.11384	0.23972
								860.159	-0.14176	-0.03622	-0.03457	-0.04036	0.0112	-0.10018	-0.04207	-0.10431	-0.08287	-0.15434	-0.04439	-0.06849		860.159	-0.02845	0.07705	0.0061	0.07592	0.04857	0.14141	0.05873	-0.09842	0.0342	0.04624	0.01694	0.01665		860.159	0.25912	0.23627	0.24122	-0.04777	0.30012	0.13262	0.09653	0.13412	0.24323	0.09773	0.21168	0.09433
								878.858	-0.13446	-0.03565	0.00053	-0.06413	-0.0471	0.00767	-0.06972	-0.06015	0.05499	-0.073	0.03977	-0.04678		878.858	-0.00566	0.01425	0.0206	0.08573	-0.03309	0.05882	0.14282	0.02468	-0.02423	0.05029	0.01361	0.07929		878.858	0.26905	0.25498	0.28444	0.00928	0.13429	0.16824	0.41489	0.35099	-0.00644	0.18787	0.16199	0.06161
								897.557	-0.14083	-0.07454	-0.03763	-0.05352	-0.03991	-0.03411	-0.10625	-0.05544	-0.10554	-0.04077	-0.0238	-0.0729		897.557	0.03884	0.02562	-0.02127	0.04552	0.0257	0.06437	0.03083	0.01221	-0.0176	0.00121	-0.00059	-0.02771		897.557	0.22455	0.18606	0.25455	0.02976	0.03583	0.13051	0.24847	0.2256	0.00621	0.28351	0.16299	0.04165
								916.256	-0.13233	-0.07595	-0.02381	-0.07559	-0.03329	-0.11018	-0.01725	-0.10011	-0.11793	-0.07205	-0.05802	-0.02051		916.256	0.12044	0.01222	-0.02778	-0.04346	0.08573	-0.15667	0.11044	0.08224	0.00513	0.10274	-0.0387	0.01553		916.256	0.19931	0.47204	0.27002	0.03433	0.29283	0.06759	0.44226	0.42633	0.43329	0.14737	0.31804	0.41919
								934.955	-0.14105	-0.06394	-0.03133	-0.0498	-0.06912	-0.07493	-0.06146	-0.05629	-0.10228	-0.01573	-0.03647	0.0276		934.955	0.16193	0.03179	0.05459	-0.01259	0.00327	0.10616	-0.04046	0.08007	0.1213	0.00781	0.05107	0.10694		934.955	0.26327	0.41359	0.25211	-0.0956	0.40187	-0.09475	0.40831	0.2657	0.34607	0.24275	0.40417	0.02973
								953.654	-0.12193	-0.0613	-0.026	-0.02953	-0.11433	-0.14019	-0.0448	-0.02957	-0.01053	-0.09377	-0.04926	-0.04434		953.654	0.10563	0.00017	-0.03124	-0.01403	-0.03412	0.00639	-0.03506	-0.09063	0.05559	0.04531	-0.00677	-0.04137		953.654	0.27921	0.43839	0.07474	-0.09352	0.35104	0.2424	-0.3258	0.14953	0.49679	0.4702	-0.1133	0.80437
								972.353	-0.01185	0.01574	0.0266	-0.01995	0.02149	0.05349	0.01063	-0.01606	-0.00779	0.03922	-0.01012	-0.00837		972.353	0.08738	0.07875	-0.0451	0.01418	0.01521	0.07274	-0.00933	-0.02996	0.06173	-0.02972	0.01948	-0.02539		972.353	0.26754	0.44261	0.23319	-0.12906	0.02048	0.48442	0.05545	0.02248	0.83174	0.23674	0.28222	0.15554
								991.052	0.02863	0.12476	0.00357	0.02063	0.03945	0.12665	0.09329	0.04537	0.04732	0.04597	0.13397	0.01927		991.052	0.01563	-0.0983	-0.05875	0.01539	0.03245	-0.02862	0.01616	0.00102	0.0125	-0.08853	-0.02612	0.01235		991.052	0.14104	0.1475	0.18663	-0.05078	-0.01951	0.14682	0.19387	0.04633	-0.02276	0.12386	-0.08815	0.18438
								1009.75	0.01644	0.02461	0.03447	0.02214	0.02823	0.01936	0.03687	0.03484	0.03837	0.01573	0.02568	0.03186		1009.75	0.10298	-0.0605	-0.0376	0.04118	-0.04462	0.00721	0.02496	-0.1368	0.02546	-0.00319	-0.05732	0.02296		1009.75	0.30546	0.19646	0.07869	-0.12446	0.11229	0.1156	0.33988	0.25082	0.00255	-0.05296	0.39735	0.43766
								1028.45	0.02059	0.0727	-0.00429	-0.00956	0.0365	0.00365	0.11669	-0.02958	0.07327	-0.013	0.02484	0.05389		1028.45	0.00744	-0.12315	-0.05351	0.07125	-0.08103	-0.03344	-0.0676	0.12532	-0.08476	-0.01398	0.1193	-0.0387		1028.45	0.1762	0.22307	0.09597	-0.14728	0.37793	0.20283	-0.00082	-0.09179	0.30941	-0.20681	0.1302	0.06432
								1047.15	-0.0096	0.06399	0.0022	-0.02976	0.04547	0.00603	0.01574	0.02315	-0.00361	0.0119	0.09903	0.10187		1047.15	-0.02406	-0.12353	-0.04975	0.08441	0.07178	-0.00216	-0.09512	0.04771	-0.02371	-0.06285	0.01524	-0.13769		1047.15	0.18234	0.34423	0.07954	-0.19348	0.03913	0.07489	-0.10097	0.56079	0.15342	0.03558	-0.04118	0.12807
								1065.85	0.03679	0.01202	0.01653	-0.02162	0.00635	0.0313	0.02834	0.04187	0.02768	0.08755	-0.00292	0.03794		1065.85	0.05367	-0.0931	-0.06708	0.1278	0.19229	0.19325	-0.07809	0.0098	0.0805	0.02383	-0.11143	-0.02544		1065.85	0.14317	0.09427	0.09713	-0.05133	0.06402	0.18795	0.11055	-0.07654	0.03774	0.1284	0.08704	0.07481
								1084.55	-0.0065	0.02984	0.0029	0.01584	0.0242	0.00017	0.01763	-0.02326	-0.0104	0.01719	0.02009	0.00257		1084.55	-0.11955	-0.16683	-0.04103	0.11808	0.08111	-0.13626	0.02678	-0.10737	-0.12822	0.02371	0.02574	-0.16301		1084.55	0.09597	0.334	0.22555	-0.11432	-0.00859	-0.04489	0.31852	0.14739	0.33911	0.2027	0.07293	-0.00072
								1103.25	-0.01692	0.01051	0.00725	-0.02387	-0.02468	0.00622	-0.01187	-0.00125	0.01008	0.00195	-0.02716	-0.00533		1103.25	-0.20734	-0.22788	-0.0742	0.14846	-0.06387	0.0891	0.05221	-0.28208	0.1407	-0.35595	-0.20023	-0.04249		1103.25	0.10876	0.28997	-0.01897	-0.11784	0.10015	-0.08434	0.03082	-0.08687	0.17052	0.01398	0.11024	-0.16881
								1121.95	0.01611	0.02032	0.00118	-0.01576	0.02361	0.02199	-0.00385	-0.01865	0.00193	0.00837	0.02687	0.02841		1121.95	0.01887	0.076	0.05061	0.07238	0.08745	0.03102	-0.01761	0.02062	0.0407	0.04562	0.04142	0.08323		1121.95	0.14163	0.21331	0.09796	-0.15502	-0.05814	0.14906	0.29536	0.09988	0.03584	-0.07911	0.08758	0.22251
								1140.64	-0.0352	0.074	-0.00049	0.0142	0.00541	0.09804	-0.02742	-0.05541	-0.00026	-0.09567	-0.0739	0.03248		1140.64	0.01493	0.03964	0.05221	0.06145	0.02308	0.03502	0.07295	0.02993	0.02877	0.03225	0.03843	0.06301		1140.64	0.24089	0.22222	0.09481	-0.08146	0.14488	0.16709	0.25839	0.34898	0.24902	0.43623	0.1662	0.42073
								1159.34	-0.01528	0.01131	-0.00306	-0.0158	-0.03884	-0.01502	0.01153	0.00404	-0.03142	-0.00583	-0.01493	-0.01289		1159.34	0.02847	0.05105	-0.00054	0.02423	0.0556	-0.01993	-0.00684	-0.01757	0.08684	0.00509	0.03987	-0.00486		1159.34	0.1697	0.11541	0.12403	-0.15448	0.2869	-0.16513	-0.11202	0.0804	0.08469	-0.23895	-0.01457	0.39709
								1178.04	0.01951	0.04824	-0.0084	-0.02689	-0.01754	-0.02442	-0.0394	0.01868	0.01698	0.06642	-0.00684	-0.02244		1178.04	0.03333	0.04691	-0.00035	0.02264	0.02	0.00927	0.02458	0.03255	0.0517	0.02224	0.03993	0.02758		1178.04	0.07031	0.01427	0.17476	-0.16398	0.07546	-0.00018	-0.07058	0.03799	-0.32748	0.15336	-0.15208	-0.06129
								1196.74	-0.00297	0.05097	0.00369	-0.02585	0.05041	0.03314	0.04361	0.03388	0.02656	0.00024	0.04188	0.00021		1196.74	0.01226	0.05257	0.02822	0.02261	0.04719	0.06625	0.01391	0.03942	0.03252	0.06605	0.01921	0.03396		1196.74	0.14934	0.12299	0.24187	-0.18889	0.26325	0.23698	-0.01606	0.2543	-0.09135	0.08055	0.06621	-0.16083
								1215.44	-0.03171	0.00675	-0.01649	-0.04637	-0.02011	-0.02162	-0.04739	-0.0602	-0.04728	0.0069	-0.00024	-0.04422		1215.44	0.01016	0.05691	0.03804	0.02723	0.0441	0.0534	0.03447	0.05898	0.02134	-0.00906	0.08156	0.02093		1215.44	-0.10211	0.20903	0.17058	-0.19875	0.18387	-0.11306	0.23859	-0.22228	0.02744	0.38792	-0.2723	-0.04075
								1234.14	-0.02313	0.10643	-0.01404	0.01088	0.00611	0.16984	-0.04307	0.11078	-9e-05	-0.04434	0.073	-0.00598		1234.14	0.01871	0.04328	0.03109	0.02048	0.03486	0.05501	0.04122	0.03886	0.03599	0.02872	0.01789	0.03958		1234.14	-0.01032	0.33444	0.17863	-0.21743	0.42632	0.14099	0.03957	0.13342	0.28474	0.2129	0.10165	0.06981
								1252.84	0.00845	0.07749	-0.01371	-0.01953	0.01542	-0.07517	0.03184	0.05065	0.05405	-0.02327	0.04371	0.01313		1252.84	0.01064	0.04846	0.02741	0.04012	0.02316	0.00413	0.02355	0.04478	0.04692	0.01535	0.0141	0.02087		1252.84	0.01201	0.25897	0.13653	-0.14592	0.1215	-0.02891	0.0861	0.37196	-0.08981	-0.16774	0.07882	0.12015
								1271.54	-0.0183	0.03406	-0.01927	-0.0286	-0.03376	-0.01621	0.00744	0.00628	-0.00337	0.01316	-0.02571	-0.01278		1271.54	0.0473	0.08183	0.05479	0.03789	0.06474	0.05926	0.08704	0.06184	0.07702	0.07673	0.08664	0.068		1271.54	0.11605	0.27604	0.15655	-0.1451	-0.01438	0.10536	0.35291	0.29193	0.26657	0.49141	0.04004	-0.05024
								1290.24	-0.02187	0.01216	-0.01505	-0.04206	-0.02748	-0.06143	-0.01626	-0.04094	0.00432	-0.01453	-0.01033	-0.01425		1290.24	0.03128	0.06389	0.03965	0.04387	0.0765	0.04293	0.0444	0.06749	0.04559	0.01321	0.03443	0.04337		1290.24	0.13061	0.0493	0.10432	-0.19299	0.14284	-0.10676	0.24436	0.14091	0.16039	0.12336	0.09722	-0.04755
Fig. 2 d
Fold Change	-0.02086	-0.12459	-0.25269	0.17198	-0.35205	0.41928	-0.70562	0.60222		Fig. 2 e																							f
	0.06335	-0.04624	-0.21993	0.24389	-0.29006	0.31676	-0.83397	0.65823			green							red								purple								green							red							purple
	0.01891	-0.01977	-0.11869	0.1373	-0.32734	0.22407	-0.77083	0.51926		time (s)	fly1	fly2	fly3	fly4	fly5	fly6		fly1	fly2	fly3	fly4	fly5	fly6	fly7									time (s)	fly1	fly2	fly3	fly4	fly5	fly6		fly1	fly2	fly3	fly4	fly5	fly6		fly1	fly2
	0.06551	-0.03248	0.05453	0.14274	-0.53446	0.1126	-0.79217	0.61299		0	-0.02696	0.01095	-0.0464	-0.05963	-0.0375	-0.03504		-0.01125	-0.01532	0.07542	0.17675	0.08054	0.01206	0.16809		0.11727	0.09953	0.05113	0.08831	0.08706	0.04003		0	0.16815	0.1127	0.00737	-0.00175	0.15136	0.1244		0.00314	-0.0245	-0.07784	-0.05513	-0.00103	0.00189		-0.09127	0.09816
	0.02519	-0.04624	-0.10087	0.17143	-0.38412	0.27168	-0.7701	0.58209		18.699	-0.03183	0.01547	0.00288	0.00566	-0.00254	0.02561		0.01435	-0.01973	0.04936	0.02312	0.07592	0.02828	-0.00764		0.08943	-0.01707	0.03016	0.03893	-0.00793	-0.00113		18.699	0.15753	0.19037	0.09875	0.09675	0.14156	0.10033		0.02664	0.07395	0.02597	-0.03496	0.01558	-0.03203		0.00443	-0.00984
	0.04916	-0.04279	-0.15365	0.16089	-0.44631	0.25856	-0.75712	0.59557		37.398	0.00971	-0.00049	-0.03332	-0.05382	-0.04505	-0.03443		0.00701	-0.02113	0.0286	0.0012	-0.00513	0.03382	-0.05261		0.06769	-0.03594	-0.02351	-0.01384	0.04843	0.0452		37.398	0.15026	0.1153	0.11618	0.11367	0.14783	0.14458		-0.03787	-0.03146	-0.11057	-0.02985	-0.04562	-0.06106		-0.13254	-0.01915
	0.02343	-0.06772	-0.181	0.16494	-0.38339	0.2537	-0.76162	0.60665		56.097	-0.05468	0.01835	-0.04787	-0.04533	-0.02854	-0.03308		-0.02659	0.0407	0.12683	0.02423	0.11346	-0.031	0.08961		0.02476	0.0766	0.00092	0.05093	0.04979	0.05154		56.097	0.05812	0.0938	0.04244	0.03816	0.07718	0.02131		0.03056	-0.01075	-0.07359	-0.01388	0.00701	-0.04555		0.01197	0.01225
	0.0371	-0.0544	-0.12732	0.1681	-0.3606	0.28211	-0.78205	0.62669		74.796	-0.03424	0.00632	-0.01915	-0.03318	-0.03193	-0.02054		0.03106	0.08536	-0.02031	-0.00136	0.01373	0.01471	-0.0266		-0.04833	-0.02385	0.08232	0.09048	0.00634	-0.00805		74.796	0.17538	0.08322	0.08787	0.08766	0.10917	0.16698		-0.02069	0.09752	0.02126	0.01065	0.05994	0.13188		-0.02043	0.00452
	0.02963	-0.06431	-0.17502	0.15879	-0.40853	0.22863	-0.77532	0.58791		93.496	0.01071	-0.03326	-0.0402	-0.07923	-0.03783	0.0266		-0.05398	-0.0843	-0.00281	0.08584	-0.01858	-0.00601	-0.01952		-0.02454	-0.00812	0.04599	0.02177	0.04882	-0.00319		93.496	-0.01926	0.05264	-0.09646	-0.09215	-0.03614	0.10505		0.01188	0.06771	-0.06206	0.02689	-0.01087	0.00128		0.05347	0.14912
	0.0255	-0.0556	-0.15481	0.15679	-0.39731	0.29256	-0.74739	0.60395		112.195	-0.03807	-0.04585	-0.05331	-0.03186	-0.03766	-0.04523		-0.03568	-0.07182	-0.02434	-0.01103	0.04016	-0.02249	-0.02161		-0.01846	-0.03341	0.06686	0.05597	0.12236	0.07494		112.195	0.08576	0.03857	0.0007	0.00062	-0.02567	0.02707		0.0478	0.03894	0.09284	0.04626	0.0592	0.04309		0.01989	0.0233
	0.02863	-0.05936	-0.16062	0.15942	-0.36699	0.26685	-0.76189	0.61984		130.894	-0.02359	0.03197	-0.05653	-0.00787	-0.03978	0.01453		0.05851	-0.02883	0.01357	-0.02786	0.06534	0.00725	0.01649		-0.06502	-0.00354	-0.00265	-0.02323	-0.01698	-0.04633		130.894	-0.06397	-0.0538	-0.04455	-0.04893	-0.03548	-0.0653		-0.01383	-0.01817	0.00821	-0.03397	-0.0339	-0.01254		0.02208	0.04594
	0.02433	-0.04707	-0.13461	0.15856	-0.44391	0.25577	-0.74215	0.61367		149.593	-0.00352	0.04657	0.04025	0.11516	0.1592	0.03235		-0.02896	0.00389	-0.02209	-0.00218	-0.00986	-0.01395	0.02294		0.06193	0.04531	0.04154	0.04982	0.05008	0.04217		149.593	-0.05523	-0.03109	0.0168	0.02377	0.02941	-0.01597		-0.04153	-0.03699	-0.0038	-0.0019	0.03183	-0.03889		-0.0322	-0.01119
										168.292	0.08002	0.03546	0.0781	0.0553	0.04336	0.08668		-0.00644	-0.01326	-0.06284	-0.02933	-0.00606	-0.00963	-0.07427		0.03863	0.05737	-0.08316	-0.04731	-0.01961	0.06149		168.292	-0.08083	-0.09162	0.01479	0.0101	-0.00051	-0.00663		0.03365	-0.06948	0.14454	-0.021	0.15026	0.00811		0.03255	0.03374
										186.991	0.06755	0.00729	0.08231	0.05143	0.04551	0.04764		0.03754	0.069	-0.00608	-0.0206	-0.00271	0.00171	0.13584		-0.05692	-0.05682	-0.08974	-0.09546	-0.05013	-0.06346		186.991	-0.12524	-0.08754	-0.08484	-0.08184	-0.08844	-0.10382		-0.00858	0.0153	-0.04594	0.02714	-0.00556	0.01034		0.00734	-0.00352
										205.69	-0.01389	-0.06636	0.04972	0.02941	0.0009	-0.02102		0.01753	0.02038	-0.03052	-0.01892	-0.01787	-0.03668	-0.01257		0.02026	-0.0176	-0.03858	-0.08913	-0.05636	-0.00536		205.69	-0.125	-0.11947	-0.05292	-0.05107	-0.18178	-0.0868		-0.00138	-0.05263	0.02912	-0.01033	0.02239	0.02135		0.03787	0.04387
Fig. 2 g										224.389	0.00995	-0.03973	0.03494	-0.01365	-0.00296	0.02892		0.0088	-0.01648	-0.00013	-0.02327	-0.01622	-0.02867	-0.00381		-0.07252	-0.06351	0.00762	-0.13165	-0.05372	-0.06713		224.389	-0.04816	-0.02483	0.0288	0.03046	0.00751	-0.00384		0.00294	-0.00751	0.10028	0.01162	-0.02983	-0.01177		-0.12689	0.02208
Fold Change	-0.0932	-0.59814	0.03284	-0.0764	-0.42589	-0.62532				243.088	-0.04677	-0.00827	0.01654	-0.0076	-0.00389	0.0169		-0.00104	-0.07223	0.01255	-0.00018	-0.0209	-0.01327	-0.08448		-0.0871	-0.05179	-0.04755	-0.12798	-0.06911	-0.08517		243.088	0.05309	-0.04457	-0.03274	-0.03515	-0.06379	-0.06963		0.01703	-0.04042	-0.04399	0.00923	-0.03066	0.02074		-0.14038	-0.17399
	-0.07451	-0.67496	-0.09244	-0.20295	-0.34107	-0.59376				261.787	-0.07866	-0.07507	0.00794	0.03936	-0.0359	-0.04622		0.00451	-0.01778	-0.00287	-0.00286	-0.00174	-0.0009	-0.0116		-0.03206	-0.11698	0.017	-0.07681	-0.14105	0.01298		261.787	0.0786	-0.01546	-0.03019	-0.02667	-0.00222	0.0582		0.0041	-0.00324	0.06855	-0.0146	0.04119	0.04739		-0.13412	-0.09865
	0.00302	-0.63561	-0.2062	-0.04901	-0.15803	-0.58772				280.487	-0.03387	0.02176	0.0643	-0.00458	0.01643	0.00342		0.02425	-0.02235	-0.11643	-0.08693	-0.12999	-0.01065	-0.13179		-0.06355	-0.03376	-0.03054	-0.10763	-0.02581	-0.02985		280.487	-0.01179	-0.03192	-0.08378	-0.08437	-0.12886	0.04768		-0.02064	-0.00875	-0.00227	0.01416	-0.01735	-0.00954		-0.01728	-0.02288
	-0.03334	-0.63711	-0.25727	-0.07005	-0.31716	-0.55629				299.186	-0.03601	0.00672	-0.03889	-0.04228	-0.09754	-0.03238		0.06499	-0.01522	-0.09232	-0.03722	0.00731	-0.1363	-0.00238		-0.08947	-0.03972	-0.05043	-0.14607	-0.09431	-0.08345		299.186	-0.15776	-0.08303	-0.04071	-0.0361	-0.06117	-0.18669		0.02518	0.00453	0.06723	-0.01835	0.01462	0.05874		-0.05036	-0.18991
	-0.03243	-0.63104	-0.11087	-0.09924	-0.34283	-0.572				317.885	-0.1179	-0.07207	-0.08441	-0.09307	-0.08657	-0.08452		-0.20585	-0.18689	-0.39665	-0.4434	-0.15602	-0.37456	-0.41815		-0.21163	-0.26465	-0.19788	-0.36641	-0.19377	-0.07003		317.885	-0.42082	-0.36768	-0.44494	-0.44648	-0.37846	-0.36901		-0.26135	-0.35473	-0.40473	-0.23812	-0.45808	-0.2769		-0.19099	-0.06179
	-0.03846	-0.62943	-0.07976	-0.10491	-0.34621	-0.59636				336.584	-0.23577	-0.20481	-0.17906	-0.22517	-0.26068	-0.20347		-0.40232	-0.29908	-0.38367	-0.43452	-0.4336	-0.27173	-0.38284		-0.41983	-0.4008	-0.29595	-0.43488	-0.40665	-0.36664		336.584	-0.43593	-0.50263	-0.3842	-0.3917	-0.39064	-0.41162		-0.3593	-0.64127	-0.42989	-0.28245	-0.44964	-0.23901		-0.4749	-0.51934
			-0.14655							355.283	-0.26761	-0.2308	-0.1414	-0.21063	-0.26638	-0.22063		-0.43669	-0.32355	-0.46742	-0.50187	-0.53831	-0.48223	-0.45626		-0.43559	-0.35975	-0.24601	-0.43226	-0.46812	-0.37681		355.283	-0.4118	-0.45189	-0.43117	-0.43567	-0.42585	-0.42633		-0.35464	-0.62987	-0.47923	-0.30215	-0.5335	-0.58339		-0.48986	-0.48892
										373.982	-0.16124	-0.18199	-0.23167	-0.16708	-0.22926	-0.16781		-0.42486	-0.33414	-0.46859	-0.54243	-0.43142	-0.26971	-0.49129		-0.33878	-0.32434	-0.28388	-0.37618	-0.31415	-0.3805		373.982	-0.45904	-0.53599	-0.49977	-0.5118	-0.50136	-0.51671		-0.36947	-0.61669	-0.40024	-0.34134	-0.34102	-0.50078		-0.43795	-0.43427
										392.681	-0.15868	-0.22387	-0.2116	-0.24916	-0.18834	-0.20886		-0.33877	-0.33487	-0.50512	-0.57619	-0.41522	-0.25591	-0.56806		-0.36095	-0.30351	-0.26858	-0.45707	-0.29926	-0.3099		392.681	-0.43244	-0.57129	-0.51536	-0.51451	-0.49932	-0.44767		-0.32241	-0.54446	-0.34245	-0.24623	-0.32909	-0.36924		-0.46024	-0.52498
										411.38	-0.17044	-0.22572	-0.17896	-0.24569	-0.1917	-0.16726		-0.30285	-0.30208	-0.58173	-0.68332	-0.61651	-0.39701	-0.30709		-0.3923	-0.43414	-0.35379	-0.49872	-0.39275	-0.43669		411.38	-0.45305	-0.50671	-0.51734	-0.51769	-0.52991	-0.4994		-0.16947	-0.30416	-0.19099	-0.16377	-0.31596	-0.1518		-0.54926	-0.56778
Fig. 2 h										430.079	-0.17445	-0.17204	-0.12363	-0.24124	-0.14967	-0.15767		-0.19875	-0.27391	-0.53131	-0.63906	-0.52051	-0.53724	-0.25755		-0.44349	-0.47226	-0.36118	-0.5156	-0.49413	-0.47475		430.079	-0.52442	-0.64282	-0.63012	-0.62308	-0.62137	-0.63636		-0.09917	-0.12388	-0.04487	-0.09479	-0.1025	-0.08149		-0.60204	-0.60555
Fold Change	600.955	393.111	653.091	744.055	439.238	276.819				448.778	-0.12498	-0.15316	-0.13837	-0.17522	-0.13984	-0.16916		-0.14566	-0.21704	-0.53492	-0.67073	-0.14245	-0.42697	-0.59687		-0.49565	-0.44579	-0.43849	-0.51849	-0.45033	-0.46224		448.778	-0.59019	-0.67941	-0.60666	-0.61967	-0.60813	-0.59584		-0.11432	-0.10111	-0.02086	-0.07605	-0.05985	-0.03125		-0.58735	-0.57725
	616.249	421.762	624.138	704.113	416.881	296.778				467.478	-0.16278	-0.1537	-0.10427	-0.15449	-0.13654	-0.12646		-0.0085	-0.13398	-0.45606	-0.61046	-0.10503	-0.17727	-0.39942		-0.47884	-0.5346	-0.43882	-0.53343	-0.47981	-0.45454		467.478	-0.55645	-0.67796	-0.60488	-0.61025	-0.59572	-0.58972		-0.04336	-0.15146	0.01736	-0.08194	-0.07819	-0.09459		-0.60819	-0.58716
	600.329	387.491	615.78	709.556	402.571	273.76				486.177	-0.1107	-0.08895	-0.10821	-0.16367	-0.1126	-0.13854		0.03551	-0.16006	-0.44768	-0.56527	-0.35838	-0.35233	-0.62738		-0.54332	-0.46565	-0.41034	-0.48662	-0.58339	-0.47986		486.177	-0.68472	-0.68546	-0.63398	-0.63399	-0.67243	-0.67091		-0.06892	-0.07459	-0.03881	-0.00496	-0.05746	-0.07576		-0.6133	-0.58763
	595.314	404.509	640.456	674.483	418.712	282.508				504.876	-0.1332	-0.15915	-0.03993	-0.12091	-0.13817	0.0137		0.00633	-0.1203	-0.25839	-0.45149	-0.03174	-0.00854	0.03559		-0.55082	-0.50973	-0.40537	-0.58416	-0.43539	-0.43882		504.876	-0.59383	-0.66937	-0.61694	-0.61978	-0.66763	-0.6847		-0.05733	-0.18554	0.02325	-0.01554	-0.05159	0.02192		-0.64165	-0.53316
	608.139	394.108	626.387	645.298	411.11	275.317				523.575	-0.10425	-0.09395	0.00156	-0.11328	-0.05343	-0.05643		0.07303	-0.11365	-0.19984	-0.22035	-0.07998	-0.30791	-0.31352		-0.53253	-0.45547	-0.44514	-0.55051	-0.54503	-0.50856		523.575	-0.61363	-0.6908	-0.61909	-0.61537	-0.64513	-0.60431		-0.06488	-0.16384	0.03871	-0.02293	-0.02713	0.02456		-0.64016	-0.63132
	599.73	370.338	608.74	652.008	405.528	260.501				542.274	-0.10333	-0.01449	0.0641	-0.08583	0.00377	0.09345		0.04989	-0.05109	-0.16148	-0.26549	-0.31304	-0.0355	-0.04779		-0.55892	-0.54121	-0.38384	-0.54798	-0.52163	-0.41582		542.274	-0.63421	-0.67712	-0.63662	-0.63856	-0.62257	-0.62881		-0.05693	-0.18043	0.03054	-0.03473	-0.10137	0.09188		-0.60228	-0.5072
	598.49	373.539	592.211	672.436	408.558	277.081				560.973	-0.16971	-0.08748	0.03477	-0.1299	-0.25125	-0.13217		0.13156	-0.0578	-0.22515	-0.22258	-0.1328	0.25878	-0.07875		-0.5114	-0.55768	-0.39859	-0.50043	-0.60982	-0.55964		560.973	-0.60051	-0.69528	-0.64816	-0.64455	-0.68346	-0.6732		-0.11166	-0.29904	-0.15444	-0.04426	0.11477	-0.19438		-0.6755	-0.61838
	611.414	407.787	613.603	621.525	392.987	258.456				579.672	-0.07277	-0.04057	0.07072	0.01637	-0.0519	-0.03809		0.12074	-0.05381	-0.13269	-0.18943	-0.31628	-0.15664	-0.02735		-0.55044	-0.50352	-0.37788	-0.49957	-0.47558	-0.45301		579.672	-0.65012	-0.71005	-0.64673	-0.64826	-0.67169	-0.65621		-0.04253	-0.21349	-0.1195	-0.10328	-0.06511	-0.15126		-0.67792	-0.76099
	642.922	402.813	606.24	665.694	422.861	273.307				598.371	-0.04621	-0.08711	0.05358	0.01174	-0.02444	0.02517		0.01268	-0.0625	-0.13316	-0.08889	-0.12578	-0.08463	-0.05825		-0.53128	-0.52078	-0.37432	-0.48007	-0.52818	-0.43016		598.371	-0.65009	-0.68454	-0.69317	-0.69272	-0.66705	-0.67489		-0.07055	-0.20355	-0.11267	-0.11861	-0.20307	-0.13951		-0.68249	-0.65207
	642.798	409.498	595.217	663.201	401.063	266.181				617.07	-0.13023	-0.08696	0.04753	0.01806	0.01669	-0.05469		0.17886	0.04681	-0.13267	-0.09576	0.14041	0.11431	-0.07306		-0.50341	-0.48167	-0.25251	-0.46542	-0.36624	-0.40027		617.07	-0.7344	-0.7481	-0.69226	-0.70179	-0.67885	-0.68317		-0.03932	-0.14518	0.00826	-0.05552	0.00568	-0.10087		-0.67961	-0.71584
										635.769	-0.11432	-0.04092	0.05729	0.00087	0.15029	0.0556		0.10386	0.04069	-0.08434	-0.12211	0.03968	-0.02759	-0.16037		-0.4571	-0.50748	-0.19469	-0.31271	-0.55099	-0.55879		635.769	-0.62791	-0.7151	-0.69568	-0.69776	-0.65812	-0.66535		-0.04816	-0.18328	-0.04602	-0.14044	-0.22151	-0.17611		-0.66063	-0.55121
										654.469	-0.07941	-0.10552	0.05912	0.08625	0.12172	0.09925		0.19544	-0.01913	-0.08626	-0.11288	0.2905	0.18788	0.04988		-0.55736	-0.49519	-0.18116	-0.31923	-0.14284	-0.45003		654.469	-0.70629	-0.72804	-0.70024	-0.70559	-0.7245	-0.71086		-0.12034	-0.24826	-0.13098	-0.11704	-0.1381	-0.22598		-0.65337	-0.61818
										673.168	-0.1019	-0.00808	0.05944	0.12393	0.01413	0.03076		0.11155	-0.04635	-0.08855	-0.09086	0.12536	0.02373	-0.0342		-0.52566	-0.48183	-0.10895	-0.23722	-0.45367	-0.3717		673.168	-0.62189	-0.70453	-0.70721	-0.71212	-0.62223	-0.66624		-0.09816	-0.16421	0.07294	-0.05691	-0.13748	-0.09191		-0.68916	-0.68296
p value for Fig. 2d										691.867	-0.08679	-0.03784	0.10145	0.12262	0.06425	-0.1008		0.11935	-0.05607	-0.0624	-0.00866	-0.01439	-0.10692	0.04105		-0.48608	-0.44588	-0.05818	-0.19229	-0.438	-0.11322		691.867	-0.63474	-0.70021	-0.68878	-0.68972	-0.69309	-0.6885		-0.09763	-0.17179	0.02549	-0.06268	-0.15931	-0.0026		-0.64213	-0.40553
Tukey's multiple comparisons test	Mean Diff.	95.00% CI of diff.	Significant?	Summary	P Value					710.566	-0.0555	-0.0554	0.06324	0.11311	0.13037	-0.12191		0.19107	-0.03478	-0.0703	-0.04936	-0.06283	0.08007	-0.13144		-0.47627	-0.46697	-0.02246	-0.19792	-0.33133	-0.43449		710.566	-0.54732	-0.64863	-0.66255	-0.6673	-0.65285	-0.70392		-0.04667	-0.13238	-0.00188	-0.01458	0.04496	-0.08951		-0.67625	-0.66771
heating ZT 0-2 vs. heating ZT 6-8	-0.1354	-0.1817 to -0.08914	Yes	****	<0.0001					729.265	-0.05851	-0.03379	0.04616	-0.00393	-0.0803	-0.09678		0.05371	-0.07086	-0.07667	-0.10772	0.00242	-0.11836	-0.02159		-0.51021	-0.39267	0.05742	-0.10263	-0.24303	-0.66818		729.265	-0.56459	-0.68641	-0.65463	-0.6501	-0.5944	-0.6671		0.02589	-0.14034	0.08342	-0.02112	0.08911	-0.01779		-0.72084	-0.68947
heating ZT 0-2 vs. heating ZT 10-14	-0.2344	-0.2807 to -0.1881	Yes	****	<0.0001					747.964	-0.0586	-0.03374	0.02674	0.03037	-0.00322	0.00499		0.23831	-0.00252	-0.04828	-0.06711	-0.03995	0.43145	-0.20845		-0.44084	-0.34086	0.10679	-0.1083	-0.4067	-0.14433		747.964	-0.66133	-0.74137	-0.68726	-0.68746	-0.70592	-0.68541		-0.00368	-0.09381	0.05084	-0.02703	-0.01552	0.00067		-0.64731	-0.72611
heating ZT 0-2 vs. heating ZT 17-19	-0.5716	-0.6179 to -0.5253	Yes	****	<0.0001					766.663	-0.0607	0.0273	0.13755	0.12773	0.13229	0.08649		0.12841	-0.00671	-0.02758	-0.07755	0.15184	0.06391	-0.02518		-0.48129	-0.27464	0.22186	-0.06619	0.06165	-0.06645		766.663	-0.62041	-0.7372	-0.70446	-0.70028	-0.7262	-0.63682		0.00805	-0.13588	-0.01442	-0.00611	-0.07283	-0.07293		-0.63381	-0.55145
heating ZT 6-8 vs. heating ZT 10-14	-0.09898	-0.1453 to -0.05271	Yes	****	<0.0001					785.362	-0.04041	-0.00237	0.11104	0.06046	0.09644	0.04743		0.16144	0.00277	-0.06867	-0.14873	-0.13912	0.05924	0.02455		-0.33201	-0.21101	0.08858	-0.06929	0.02812	-0.19925		785.362	-0.57961	-0.69067	-0.64213	-0.63377	-0.62199	-0.58925		0.04078	-0.17578	-0.01809	-0.03982	-0.05032	-0.10451		-0.54754	-0.50315
heating ZT 6-8 vs. heating ZT 17-19	-0.4362	-0.4825 to -0.3899	Yes	****	<0.0001					804.061	-0.07405	0.01488	0.0751	0.01821	0.13812	0.06317		0.16583	-0.0355	-0.00747	-0.0737	0.08048	0.17606	0.04977		-0.41946	-0.06238	0.11809	-0.08233	-0.41824	-0.0522		804.061	-0.61259	-0.67293	-0.63095	-0.62716	-0.63407	-0.64178		-0.02785	-0.13455	0.08534	-0.03078	-0.08641	-0.01448		-0.67407	-0.58295
heating ZT 10-14 vs. heating ZT 17-19	-0.3372	-0.3835 to -0.2909	Yes	****	<0.0001					822.76	-0.00874	0.00435	0.08212	0.08694	0.04258	0.10129		0.14156	-0.03267	-0.00413	-0.07195	0.13368	-0.01376	-0.02286		-0.1935	0.01082	0.18174	-0.0722	-0.07491	-0.18959		822.76	-0.61301	-0.69842	-0.62484	-0.61905	-0.58427	-0.61968		0.039	-0.07267	-0.00399	0.01697	-0.02216	-0.03746		-0.65418	-0.60981
cooling ZT 0-2 vs. cooling ZT 6-8	0.08868	0.03071 to 0.1466	Yes	**	0.001					841.46	0.05109	-0.02243	0.11973	0.09076	0.14051	0.09063		0.10134	-0.00167	-0.06201	-0.11691	0.07868	-0.09217	-0.02081		-0.22832	-0.02558	0.15596	-0.0587	-0.03795	-0.20442		841.46	-0.64668	-0.72289	-0.68704	-0.69512	-0.71343	-0.66165		0.00252	-0.14173	0.06653	0.03162	0.03374	0.06547		-0.66348	-0.6209
cooling ZT 0-2 vs. cooling ZT 10-14	0.3362	0.2782 to 0.3942	Yes	****	<0.0001					860.159	0.02699	0.06189	0.06447	0.0463	0.05083	0.0402		0.15209	-0.04683	-0.04407	-0.12984	-0.04479	-0.10216	-0.01762		-0.14092	0.10849	0.09293	-0.09014	-0.05781	-0.05972		860.159	-0.62877	-0.69288	-0.62628	-0.63338	-0.59303	-0.61758		-0.02685	-0.16247	0.05721	0.03074	-0.21547	-0.03023		-0.64557	-0.6331
cooling ZT 0-2 vs. cooling ZT 17-19	0.7116	0.6537 to 0.7696	Yes	****	<0.0001					878.858	-0.01245	0.01724	0.06379	0.06334	-0.04273	0.05454		0.1944	0.0273	-0.13533	-0.14176	-0.01038	0.08693	0.28789		-0.19042	0.15204	0.11583	-0.05624	-0.0645	-0.10567		878.858	-0.65424	-0.75689	-0.667	-0.6759	-0.65366	-0.70455		0.01635	-0.1093	0.07968	0.03264	0.08544	-0.04012		-0.65243	-0.51888
cooling ZT 6-8 vs. cooling ZT 10-14	0.2475	0.1896 to 0.3055	Yes	****	<0.0001					897.557	-0.03205	-0.02097	0.02923	0.04375	-0.01524	-0.00312		0.17444	0.00107	-0.08374	-0.07571	0.0698	0.07761	0.05984		-0.10963	0.11122	0.12402	-0.10291	-0.19075	-0.18657		897.557	-0.63579	-0.72573	-0.69701	-0.69078	-0.66295	-0.63603		0.02981	-0.08485	0.00954	0.00904	0.03398	0.02618		-0.65093	-0.65884
cooling ZT 6-8 vs. cooling ZT 17-19	0.623	0.5650 to 0.6809	Yes	****	<0.0001					916.256	0.00154	-0.0345	0.06228	0.0296	0.03285	-0.0139		0.1246	-0.00299	-0.05432	-0.14209	0.11164	-0.03484	0.03341		-0.07444	0.15885	0.08158	-0.09254	-0.05058	0.25148		916.256	-0.62272	-0.73632	-0.61732	-0.616	-0.70035	-0.6815		-0.04838	-0.09138	-0.03206	0.03786	-0.04296	0.01157		-0.58867	-0.46978
cooling ZT 10-14 vs. cooling ZT 17-19	0.3754	0.3175 to 0.4334	Yes	****	<0.0001					934.955	0.03774	0.04319	0.07473	0.11773	0.06145	0.07801		0.34844	0.05151	0.02267	0.09602	0.02379	-0.12936	0.15117		0.00263	0.09543	0.18112	-0.06345	0.13654	-0.05355		934.955	-0.61236	-0.6802	-0.40991	-0.41348	-0.57401	-0.53428		0.0447	-0.01577	0.09153	0.04057	-0.00849	0.08418		-0.49748	-0.14961
										953.654	0.09342	0.08682	0.19149	0.18507	0.21647	0.20018		0.2531	0.14192	0.11171	0.12136	0.30109	0.20116	0.20311		-0.07244	0.10387	0.3826	0.09679	0.26204	0.20078		953.654	0.01784	-0.0625	0.07385	0.07812	0.07393	0.0906		0.18416	0.27724	0.17001	0.11373	0.18101	0.19009		-0.37359	0.51
										972.353	0.13486	0.03834	0.13395	0.15252	0.06281	0.08671		0.21144	0.05654	0.1659	0.08673	0.01843	0.21779	0.11891		0.2724	0.2465	0.43747	0.11442	0.33709	0.33368		972.353	0.4123	0.29544	0.28705	0.27595	0.41147	0.23353		0.18378	0.2088	0.32875	0.08361	0.18712	0.14597		-0.20841	-0.06803
										991.052	0.16204	0.02018	0.20586	0.19515	0.12918	0.15184		0.16057	0.03721	0.17368	0.05172	0.08533	0.12643	0.15056		0.35406	0.12006	0.40168	0.06893	0.25543	0.29863		991.052	0.40271	0.32819	0.09947	0.18523	0.43077	0.25856		0.17896	0.17643	0.21456	0.09132	0.09552	0.16778		-0.14056	-0.093
p value for Fig. 2g										1009.75	0.12689	0.06585	0.06216	0.18621	0.01488	0.11276		0.22735	0.05868	0.11644	0.05411	0.00402	0.17565	0.09443		0.24415	0.26319	0.37328	0.21806	0.38434	0.30314		1009.75	0.35855	0.26902	0.05522	0.14234	0.04971	0.31035		0.22219	0.1433	0.35686	0.09105	0.39642	0.1802		-0.00892	0.0769
Tukey's multiple comparisons test	Mean Diff.	95.00% CI of diff.	Significant?	Summary	P Value					1028.45	0.06927	0.00648	0.1603	0.17357	0.04074	0.00497		0.20022	0.04562	0.18574	0.11462	0.22306	0.12165	0.16972		0.25325	0.20623	0.354	0.08424	0.09316	0.01234		1028.45	0.25486	0.08097	0.06723	0.14839	0.03235	0.11167		0.18658	0.16279	0.37657	0.1351	0.29447	0.1184		-0.00401	0.02681
WT ZT 6-8 vs. per mutant ZT 6-8	0.07807	-0.02615 to 0.1823	No	ns	0.2351					1047.15	0.09772	0.09213	0.08943	0.15503	0.19955	0.06643		0.18223	0.03079	0.05545	0.13742	0.12961	0.07462	0.18087		0.28558	0.265	0.34071	0.08015	0.15991	0.48569		1047.15	0.3996	0.16208	0.06031	0.148	-0.03254	0.29548		0.11278	0.09221	0.37936	0.13301	0.14258	0.15146		0.18243	0.34331
WT ZT 6-8 vs. PER rescue ZT 6-8	0.277	0.1689 to 0.3852	Yes	****	<0.0001					1065.85	0.03495	-0.02138	0.11312	0.07321	-0.01658	0.04617		0.18478	0.018	0.07693	0.1826	0.20527	0.26974	0.09963		0.19256	0.15723	0.3911	0.03522	0.23072	0.35194		1065.85	0.25994	0.06717	-0.01708	0.06174	0.086	0.25254		0.16946	0.12416	0.33473	0.09864	0.21877	0.26126		0.1065	0.07728
WT ZT 6-8 vs. WT ZT 17-19	0.5896	0.4814 to 0.6977	Yes	****	<0.0001					1084.55	0.06718	0.02826	0.12714	0.03191	-0.00977	0.04675		0.14089	0.03123	0.06158	0.15277	0.18332	0.09419	0.15855		0.24559	0.22699	0.48271	0.1685	0.39101	0.29712		1084.55	0.14038	0.03223	-0.02647	0.04262	0.1223	0.15605		0.20984	0.04794	0.3057	0.08937	0.21767	0.21759		0.12203	0.0654
WT ZT 6-8 vs. per mutant ZT 17-19	0.05561	-0.05255 to 0.1638	No	ns	0.6294					1103.25	0.07053	0.01537	0.02767	0.06594	0.05783	0.04242		0.15851	0.05879	0.06787	0.13818	0.13429	0.15676	0.20267		0.21412	0.1578	0.40917	0.09231	0.22821	0.18767		1103.25	0.20704	0.05821	0.07775	0.11537	0.2421	0.09652		0.27701	0.03663	0.35622	0.14151	0.13777	0.12431		0.05301	-0.00756
WT ZT 6-8 vs. PER rescue ZT 17-19	0.5438	0.4356 to 0.6519	Yes	****	<0.0001					1121.95	0.05689	-0.01589	0.11064	0.06943	0.07584	0.03479		0.19228	0.05678	0.06251	0.13957	0.23797	0.0203	4e-05		0.21305	0.18579	0.37755	0.11742	0.17722	0.32074		1121.95	0.07265	-0.07228	-0.03859	0.01819	-0.06057	-0.00983		0.2721	-0.04369	0.24076	0.06369	-0.08471	0.11512		0.15915	0.10673
per mutant ZT 6-8 vs. PER rescue ZT 6-8	0.199	0.09475 to 0.3032	Yes	****	<0.0001					1140.64	0.00523	0.00557	0.08567	0.07036	0.06232	0.07277		0.19082	0.07681	0.0932	0.15935	0.1221	0.07057	0.20621		0.13357	0.1609	0.29729	0.04181	0.10525	0.09854		1140.64	0.09859	-0.0819	-0.15973	-0.10568	-0.07718	-0.16891		0.22817	0.02677	0.23709	0.11024	0.12139	0.27979		0.05509	-0.03708
per mutant ZT 6-8 vs. WT ZT 17-19	0.5115	0.4073 to 0.6157	Yes	****	<0.0001					1159.34	0.0336	0.00708	0.06393	0.07354	0.06298	0.08498		0.25584	0.12174	0.08382	0.10044	0.19326	0.16122	0.29284		0.13855	0.08886	0.07064	-0.04854	0.22646	0.19585		1159.34	0.03495	-0.13301	-0.13863	-0.10135	-0.13099	0.00719		0.24178	0.06582	0.26302	0.19889	0.22764	0.21497		0.11061	0.02812
per mutant ZT 6-8 vs. per mutant ZT 17-19	-0.02247	-0.1267 to 0.08176	No	ns	0.9856					1178.04	0.00042	-0.00462	0.08717	0.05357	0.00861	0.05301		0.17205	-0.00284	0.10525	0.10131	0.16121	0.09206	0.21664		0.14669	0.14868	0.1645	-0.01481	0.10032	0.1638		1178.04	0.06897	-0.11655	-0.08704	-0.01843	-0.11609	-0.01304		0.22812	0.08312	0.31948	0.08884	0.26074	-0.13795		0.09002	-0.01078
per mutant ZT 6-8 vs. PER rescue ZT 17-19	0.4657	0.3615 to 0.5699	Yes	****	<0.0001					1196.74	0.03921	-0.03758	0.08588	0.04713	-0.03285	0.00489		0.35613	0.14775	0.08953	0.08408	0.10368	0.19404	0.17878		0.10794	0.13405	0.20214	-0.10224	-0.21708	0.04352		1196.74	0.05495	-0.11396	-0.15671	-0.10171	0.01573	-0.16775		0.25986	-0.0383	0.25955	0.12176	0.17901	0.02498		-0.00378	0.0115
PER rescue ZT 6-8 vs. WT ZT 17-19	0.3125	0.2044 to 0.4207	Yes	****	<0.0001					1215.44	0.01636	-0.04753	0.13901	0.0413	-0.07275	-0.04476		0.17133	0.03637	0.14752	0.14898	0.17016	0.12199	0.11497		0.05985	0.12828	0.05089	-0.08777	0.0452	-0.06384		1215.44	0.07284	-0.06077	-0.05673	0.0245	-0.02243	0.02412		0.01586	-0.09811	0.26117	0.17987	0.14602	0.10226		0.01391	0.04671
PER rescue ZT 6-8 vs. per mutant ZT 17-19	-0.2214	-0.3296 to -0.1133	Yes	****	<0.0001					1234.14	0.0735	-0.00896	0.1486	0.12674	0.24042	0.09582		0.28704	0.11536	0.13342	0.09398	0.25651	0.01831	0.08368		0.04748	0.06518	0.16001	-0.17457	0.11862	0.20602		1234.14	0.1306	-0.04115	-0.17163	-0.10928	0.14001	-0.1033		0.14913	0.04172	0.39988	0.16009	0.12003	0.06666		-0.12209	-0.07311
PER rescue ZT 6-8 vs. PER rescue ZT 17-19	0.2667	0.1585 to 0.3749	Yes	****	<0.0001					1252.84	0.06062	0.00262	0.07166	0.07607	0.01547	-0.03194		0.17258	0.02633	0.17706	0.08359	0.12723	0.10095	0.16651		0.01135	0.0563	0.00507	-0.14186	0.03621	-0.06604		1252.84	0.14599	-0.20192	-0.10817	-0.03905	-0.11071	0.43307		0.24571	0.00385	0.33652	0.10602	0.3464	0.19403		-0.03803	-0.04009
WT ZT 17-19 vs. per mutant ZT 17-19	-0.534	-0.6421 to -0.4258	Yes	****	<0.0001					1271.54	0.04485	0.0401	0.09879	0.15703	0.15753	0.0896		0.16637	0.04621	0.08325	0.09852	0.10112	0.11956	0.09869		-0.00318	-0.00123	-0.00489	-0.19368	-0.13241	-0.06353		1271.54	0.06548	-0.17894	-0.11292	-0.05157	-0.1731	-0.1566		0.29641	0.07371	0.42276	0.10242	0.30591	0.19718		0.06876	0.02706
WT ZT 17-19 vs. PER rescue ZT 17-19	-0.04581	-0.1540 to 0.06235	No	ns	0.7905					1290.24	0.00581	-0.06986	0.11358	0.09661	0.11582	0.05706		0.30951	0.15791	0.09434	0.07798	0.01377	0.06098	0.02951		-0.04504	0.02002	0.10614	-0.13534	-0.07335	0.24785		1290.24	0.05203	-0.17783	-0.19502	-0.12064	-0.08805	-0.21912		0.14142	-0.02548	0.26872	0.13621	0.25177	0.05192		-0.04623	-0.06625
per mutant ZT 17-19 vs. PER rescue ZT 17-19	0.4881	0.3800 to 0.5963	Yes	****	<0.0001
p value for Fig. 2h
Tukey's multiple comparisons test	Mean Diff.	95.00% CI of diff.	Significant?	Summary	P Value
WT ZT 6-8 vs. per mutant ZT 6-8	-19.52	-53.99 to 14.95	No	ns	0.5304
WT ZT 6-8 vs. PER rescue ZT 6-8	187.8	152.0 to 223.6	Yes	****	<0.0001
WT ZT 6-8 vs. WT ZT 17-19	208.2	172.5 to 244.0	Yes	****	<0.0001
WT ZT 6-8 vs. per mutant ZT 17-19	-84.8	-120.6 to -49.03	Yes	****	<0.0001
WT ZT 6-8 vs. PER rescue ZT 17-19	325.8	290.1 to 361.6	Yes	****	<0.0001
per mutant ZT 6-8 vs. PER rescue ZT 6-8	207.3	172.8 to 241.8	Yes	****	<0.0001
per mutant ZT 6-8 vs. WT ZT 17-19	227.8	193.3 to 262.2	Yes	****	<0.0001
per mutant ZT 6-8 vs. per mutant ZT 17-19	-65.28	-99.75 to -30.81	Yes	****	<0.0001
per mutant ZT 6-8 vs. PER rescue ZT 17-19	345.4	310.9 to 379.8	Yes	****	<0.0001
PER rescue ZT 6-8 vs. WT ZT 17-19	20.45	-15.32 to 56.22	No	ns	0.52
PER rescue ZT 6-8 vs. per mutant ZT 17-19	-272.6	-308.3 to -236.8	Yes	****	<0.0001
PER rescue ZT 6-8 vs. PER rescue ZT 17-19	138.1	102.3 to 173.8	Yes	****	<0.0001
WT ZT 17-19 vs. per mutant ZT 17-19	-293	-328.8 to -257.3	Yes	****	<0.0001
WT ZT 17-19 vs. PER rescue ZT 17-19	117.6	81.84 to 153.4	Yes	****	<0.0001
per mutant ZT 17-19 vs. PER rescue ZT 17-19	410.6	374.9 to 446.4	Yes	****	<0.0001
[truncated: 65 more columns]

## Sheet: Fig. 3
	Fig. 3b					Fig. 3f
		imput	to	connections			grey													green
	DN1a	5813022274	DN3-like neuron	285		time (s)	fly1	fly2	fly3	fly4	fly5	fly6	fly7	fly8	fly9	fly10	fly11	fly12		fly1	fly2	fly3	fly4	fly5	fly6	fly7	fly8	fly9	fly10	fly11	fly12	fly13
			E cell	138		0	0.01379	0.01523	-0.01324	-0.03569	0.00318	0.1456	0.00229	0.01698	0.03262	0.02361	-0.05365	-0.01044		-0.08706	0.01805	-0.00091	-0.02076	-0.08452	-0.06495	0.00271	0.01707	0.01588	-0.07633	-0.13235	-0.02269	-0.07713
			KC	11		10.403	0.01072	-0.00585	0.03722	-0.01014	-0.00898	0.25718	-0.07083	0.01459	0.01348	0.09996	-0.01345	-0.0343		-0.06855	0.02339	-0.04687	-0.00448	-0.0495	-0.02188	-0.00409	-0.01173	0.00543	-0.00659	-0.07167	-0.06609	-0.01158
		264083994	DN3-like neuron	309		20.807	-0.00714	-0.01903	-0.04279	-0.03054	-0.04374	0.05709	0.00884	0.00505	0.02163	0.06317	-0.00332	0.05732		-0.05069	-0.00055	-0.08765	-0.07436	-0.04333	-0.10007	-0.05397	-0.02522	0.01214	-0.02699	-0.06994	-0.03398	-0.05742
			E cell	146		31.21	0.0316	-0.05383	-0.08615	-0.03296	-0.01255	0.05159	-0.00638	0.00945	0.02641	0.05686	-0.01118	-0.04468		-0.08752	-0.06534	-0.0725	-0.14519	-0.08099	-0.11094	-0.14413	-0.0606	-0.10119	-0.08442	-0.05504	-0.09762	-0.1266
			KC	9		41.613	-0.0263	-0.02468	-0.0899	0.00464	-0.01069	0.058	-0.07049	0.00383	-0.00797	0.10351	-0.06732	0.04012		-0.10124	-0.02959	-0.07943	-0.057	-0.11481	-0.07069	-0.0198	-0.03839	-0.06803	-0.10807	-0.09972	-0.06601	-0.12207
						52.017	0.01842	-0.01637	-0.08052	-0.02164	0.08217	0.212	0.04256	0.0006	-0.05476	0.09899	0.01061	-0.06405		-0.04423	-0.01312	-0.08289	-0.07758	-0.12492	-0.03921	-0.08714	-0.04053	-0.1559	-0.13075	-0.07764	-0.11886	-0.05046
						62.42	0.02269	0.00108	-0.09094	-0.02571	-0.04854	0.05996	0.00521	-0.01098	-0.02878	0.10265	0.01444	0.02385		-0.09802	-0.02799	-0.07313	-0.1014	-0.11753	-0.09629	-0.04953	-0.11431	-0.10173	-0.04631	-0.06386	-0.07511	-0.07719
						72.823	0.01117	-0.05749	-0.11123	0.02167	0.01974	0.13708	0.0217	0.00161	0.03243	0.04231	-0.00345	-0.09156		-0.11843	0.01998	-0.11386	-0.07244	-0.20004	-0.23242	-0.12743	-0.05258	-0.02168	-0.17504	-0.04883	-0.12874	-0.0469
	Fig. 3g					83.227	0.05049	-0.04285	-0.13824	0.01383	0.02642	0.16432	0.04505	0.04493	0.00744	0.04532	-0.07575	0.02216		-0.06445	-0.03051	-0.09039	-0.12912	-0.1579	-0.11517	-0.04	-0.11022	-0.17773	-0.13282	-0.05582	-0.02771	-0.07679
		grey	green			93.63	0.03498	-0.01713	-0.21787	-0.01566	-0.04368	0.21055	-0.00717	-0.02185	0.01214	0.0212	-0.01221	0.05431		-0.06409	-0.0282	-0.09805	-0.15717	-0.18186	-0.17667	-0.00979	-0.15343	-0.03141	-0.04034	-0.14542	-0.22213	-0.14827
	Max ΔF/F0	-0.0263	-0.21316			104.033	0.01555	-0.04053	-0.18371	-0.03851	0.01221	0.02814	-0.06023	-0.01788	-0.01509	0.05612	0.01906	0.02179		-0.11726	-0.08362	-0.12803	-0.2224	-0.22539	-0.16582	-0.18101	-0.17313	-0.14781	-0.11465	-0.21927	-0.0867	-0.16662
		-0.13259	-0.54774			114.437	0.02815	-0.07125	-0.23284	-0.03957	0.05873	0.16938	-0.00472	0.01399	-0.01871	0.0877	-0.02371	0.15094		-0.13535	-0.01155	-0.14795	-0.21474	-0.29029	-0.16305	-0.10862	-0.35699	-0.17356	-0.09277	-0.32488	0.02947	-0.29253
		-0.61082	-0.59184			124.84	0.05857	-0.03943	-0.27897	-0.02017	0.01777	0.08326	0.00604	-0.04453	0.00262	0.00575	-0.04189	0.07397		-0.09867	-0.02536	-0.12065	-0.16467	-0.251	-0.11389	-0.21816	-0.03087	0.00035	-0.045	-0.1249	-0.15171	-0.19132
		-0.11082	-0.59047			135.244	0.02454	-0.04029	-0.23649	0.00107	0.08461	0.16465	-0.01382	-0.05966	-0.0188	0.0343	-0.0432	-0.0138		-0.13641	-0.05507	-0.15859	-0.37315	-0.39062	-0.24948	-0.42225	-0.21487	-0.22987	0.10598	-0.25457	-0.15195	-0.34523
		-0.07161	-0.47773			145.647	0.04591	-0.00894	-0.19479	-0.01299	0.07985	0.22511	-0.07134	-0.03879	-0.05261	0.01633	0.03929	0.20046		-0.13758	-0.32899	-0.38379	-0.59047	-0.58119	-0.24823	-0.62199	-0.53302	-1.02281	-0.92451	-0.47202	-0.41263	-0.25612
		-0.03171	-0.60854			156.05	0.06082	-0.01985	-0.23699	-0.02308	0.07821	0.09745	0.03165	-0.0852	-0.09891	-0.02074	0.05955	0.08239		-0.1078	-0.40085	-0.5082	-0.6089	-0.64016	-0.67383	-0.72331	-0.42765	-0.42474	-0.64398	-0.55359	-0.22469	-0.4294
		-0.23248	-0.93717			166.454	0.0707	-0.01151	-0.27432	0.04256	0.09191	0.0776	-0.00672	-0.04709	-0.0713	0.02395	0.02834	0.10818		-0.16249	-0.43127	-0.49625	-0.60674	-0.62146	-0.68703	-0.31589	-0.45154	-0.14169	-0.26848	-0.67797	-0.27603	-0.13341
		-0.36761	-0.25446			176.857	0.0893	0.06116	-0.25926	0.00723	0.0268	0.13325	-0.01333	-0.02826	-0.07838	0.01025	-0.03625	0.08943		-0.16248	-0.44082	-0.52344	-0.65382	-0.65546	-0.62286	-0.28641	-0.61915	-0.32496	-0.65339	-0.75767	-0.5707	-0.51211
		-0.34136	-0.64993			187.26	0.08776	0.03582	-0.31647	-0.01507	0.08987	0.1688	-0.01933	-0.07281	-0.09686	0.0179	-0.00139	0.06952		-0.17044	-0.48696	-0.57757	-0.63804	-0.66462	-0.38792	-0.60854	-0.93717	-0.25446	-0.64993	-0.69417	-0.81898	-0.7146
		-0.2927	-0.69417			197.664	0.11249	0.02928	-0.31049	0.03582	0.26154	0.21738	-0.01052	-0.08335	-0.0687	0.04154	-0.04064	0.02342		-0.10838	-0.52145	-0.57622	-0.64082	-0.57403	-0.47773	-0.28006	-0.32173	-0.22753	-0.53915	-0.19828	-0.3579	-0.71576
		-0.29012	-0.81898			208.067	0.08898	0.07211	-0.27984	-0.0036	0.25703	0.25785	-0.01213	-0.08585	-0.08167	-0.02316	-0.04934	0.05294		-0.15116	-0.50562	-0.57617	-0.61181	-0.63897	-0.48625	-0.80571	-0.61859	-0.57219	-0.41761	-0.72725	-0.20843	0.18178
		-0.32499	-0.7146			218.47	0.09359	0.03513	-0.28271	-0.0282	0.11198	0.00412	0.06032	-0.14444	-0.10349	-0.01854	-0.13208	0.16887		-0.20501	-0.52176	-0.59663	-0.60719	-0.58713	-0.36835	-0.60175	-0.26092	-0.58285	-0.50496	-0.58359	-0.43293	-0.12245
						228.874	0.0995	0.0528	-0.28362	-0.02754	0.11055	0.18125	0.05847	-0.10702	-0.14055	-0.06459	-0.12395	0.11248		-0.20006	-0.52758	-0.5759	-0.59467	-0.60599	-0.81653	-0.31346	-0.56917	-0.361	-0.52869	-0.19684	-0.55606	-0.48328
						239.277	0.06157	0.02219	-0.3361	-0.01889	0.17713	0.16189	0.09067	-0.17345	-0.12828	-0.08122	-0.16063	0.02142		-0.23213	-0.51894	-0.60126	-0.59008	-0.60688	-0.67157	-0.55547	-0.47047	-0.4887	-0.55492	-0.68994	-0.74348	-0.36656
						249.68	0.1143	0.02692	-0.33899	0.01066	0.0408	0.05161	-0.00383	-0.10128	-0.1439	-0.04	-0.1787	-0.00163		-0.1661	-0.56121	-0.61335	-0.62055	-0.59788	-0.27607	-0.05582	-0.53453	-0.33375	-0.47123	-0.51645	-0.51427	-0.67802
						260.084	0.0825	0.10468	-0.36344	-0.072	-0.01963	0.05543	0.02012	-0.16983	-0.2135	-0.098	-0.15539	0.00285		-0.24481	-0.5554	-0.58292	-0.62648	-0.59714	-0.4091	-0.46408	-0.55389	-0.75281	-0.62684	-0.51052	-0.35292	-0.56604
						270.487	0.12048	0.02838	-0.32003	-0.00233	0.03532	0.06433	0.04329	-0.18762	-0.17867	-0.09374	-0.263	-0.018		-0.27042	-0.52868	-0.59298	-0.60082	-0.60497	-0.52967	-0.54284	-0.56752	-0.44535	-0.68554	-0.47621	-0.3166	-0.52833
						280.89	0.11089	0.0449	-0.34701	-0.05763	0.02027	0.0164	0.02542	-0.19295	-0.17625	-0.12566	-0.22241	0.01536		-0.12617	-0.57563	-0.63726	-0.6226	-0.61	-0.36166	-0.37986	-0.73356	-0.56013	-0.43068	-0.40248	-0.4673	0.03699
						291.294	0.1269	0.02968	-0.41248	0.00139	-0.00613	0.07958	0.06293	-0.18261	-0.21676	-0.08459	-0.22554	-0.03961		-0.20208	-0.60368	-0.61277	-0.65263	-0.62479	-0.56312	0.00259	-0.53463	-0.33531	-0.64094	-0.46566	-0.28596	-0.44524
						301.697	0.10983	0.05682	-0.41306	-0.06653	-0.05342	0.12479	0.09053	-0.2181	-0.20812	-0.09882	-0.19619	-0.03337		-0.26615	-0.59158	-0.66118	-0.65668	-0.66174	-0.4199	-0.56955	-0.46781	-0.51433	-0.73119	-0.43426	-0.52374	-0.53766
						312.1	0.05346	0.04752	-0.42816	-0.05465	0.08858	0.09321	-0.01856	-0.22852	-0.23656	-0.11665	-0.23703	-0.15896		-0.21316	-0.59263	-0.64164	-0.66349	-0.65509	-0.12686	-0.48604	-0.43071	-0.82545	-0.71713	-0.39213	-0.31064	-0.59562
						322.504	0.07988	0.04013	-0.44447	-0.05661	0.01106	-0.02355	-0.01591	-0.23525	-0.23971	-0.14687	-0.24281	-0.18045		-0.15523	-0.61005	-0.66711	-0.65668	-0.64928	-0.83582	-0.04748	-0.51924	-0.43763	-0.52257	-0.231	-0.72162	-0.98878
						332.907	0.11056	-0.00622	-0.4637	-0.01755	0.04868	0.05045	-0.03524	-0.23732	-0.23841	-0.16185	-0.25327	-0.24841		-0.20436	-0.62271	-0.64081	-0.65154	-0.6595	-1.028	-0.692	-0.46412	-0.38782	-0.48792	-0.10332	-0.58395	-0.52141
						343.31	0.0082	-0.0943	-0.52884	-0.09069	0.1015	0.10703	-0.02321	-0.28008	-0.23946	-0.22643	-0.26765	-0.11876		-0.15545	-0.59848	-0.63577	-0.59152	-0.58927	0.01361	-0.63948	-0.61391	-0.84064	-0.48853	-0.61113	-0.60492	-0.61947
						353.714	0.03	-0.13259	-0.52708	-0.11082	0.02448	0.24691	-0.14787	-0.24056	-0.26267	-0.20705	-0.2109	-0.06091		-0.21611	-0.58298	-0.6243	-0.56185	-0.56609	-0.5516	-0.60228	-0.78999	-0.62907	-0.38819	-0.78271	-0.59894	-0.63792
						364.117	0.02024	-0.11411	-0.54735	-0.08713	-0.07161	0.11655	-0.11757	-0.26655	-0.28508	-0.12345	-0.28117	-0.17176		-0.17519	-0.56144	-0.59138	-0.56848	-0.46125	-0.36517	-0.27924	-0.51398	-0.10944	-0.28917	-0.24891	-0.61899	-0.41711
						374.521	0.02641	-0.06738	-0.5953	0.01615	-0.01696	0.28051	-0.10905	-0.29338	-0.23574	-0.23087	-0.16082	-0.22998		-0.22725	-0.52908	-0.59528	-0.46566	-0.4886	-0.63489	-0.46456	-0.46727	-0.51446	-0.62145	-0.53312	-0.56017	-0.43888
						384.924	0.08161	-0.06952	-0.51189	0.01972	0.0592	0.15601	-0.14502	-0.28348	-0.26697	-0.23378	-0.18712	-0.16504		-0.25351	-0.54471	-0.56581	-0.46213	-0.44039	-0.37345	-0.35339	-0.35536	-0.61457	-0.48759	-0.61172	-0.72574	-0.38256
						395.327	0.09473	-0.05139	-0.54052	-0.02312	-0.03851	0.11002	-0.11681	-0.31909	-0.29048	-0.18411	-0.28935	-0.20675		-0.24677	-0.53302	-0.58148	-0.44502	-0.44256	-0.55943	-0.59413	-0.42082	-0.48202	-0.55336	-0.59716	-0.47095	-0.50204
						405.731	0.12109	-0.05491	-0.55877	-0.06858	-0.0002	0.22603	-0.16822	-0.28188	-0.26234	-0.22171	-0.21363	-0.23727		-0.24755	-0.51296	-0.5574	-0.41351	-0.40683	-0.4303	-0.37101	-0.47756	-0.48595	-0.45307	-0.45256	-0.24593	-0.44119
						416.134	0.13011	0.01228	-0.54313	0.04131	0.05718	0.15481	-0.13131	-0.29863	-0.26332	-0.20384	-0.22723	-0.21292		-0.27819	-0.51327	-0.59184	-0.40841	-0.36755	-0.57044	-0.62146	-0.38186	-0.5707	-0.54025	-0.43904	-0.44549	-0.52772
						426.537	0.14578	-0.04838	-0.60534	0.02143	0.11822	-0.00452	-0.14658	-0.29712	-0.27176	-0.24456	-0.28836	-0.25841		-0.30939	-0.56204	-0.58737	-0.43129	-0.31448	-0.3284	-0.31557	-0.42	-0.29289	-0.50596	-0.32922	-0.38176	-0.30205
						436.941	0.15611	-0.01375	-0.55681	0.06227	0.21078	0.36858	-0.10965	-0.32512	-0.28743	-0.17918	-0.29012	-0.271		-0.29803	-0.54774	-0.56566	-0.36162	-0.37335	-0.27153	-0.56824	-0.46015	-0.48845	-0.669	-0.39671	-0.55567	-0.2311
						447.344	0.13508	-0.05183	-0.55366	0.03176	0.14559	0.10968	-0.11213	-0.33004	-0.31767	-0.21348	-0.26278	-0.19225		-0.22872	-0.57492	-0.58025	-0.38759	-0.34444	-0.56683	-0.27336	-0.20826	-0.14378	-0.6363	-0.32148	-0.42722	-0.39622
						457.747	0.14383	-0.06033	-0.5627	-0.02261	0.13794	0.14875	-0.18175	-0.36761	-0.34136	-0.2548	-0.27148	-0.24602		-0.29086	-0.55969	-0.59678	-0.36175	-0.32371	-0.45832	-0.41984	-0.56065	-0.45834	-0.50349	-0.33611	-0.18937	-0.5257
						468.151	0.12243	-0.06597	-0.59024	0.01873	0.21231	0.03545	-0.18703	-0.32233	-0.33172	-0.25288	-0.17387	-0.32499		-0.27804	-0.5965	-0.60992	-0.37296	-0.33674	-0.29805	-0.69866	-0.49814	-0.40906	-0.76482	-0.3833	-0.4603	-0.1995
						478.554	0.13686	-0.08914	-0.58382	-0.01739	0.36384	0.2018	-0.18605	-0.30712	-0.325	-0.26438	-0.28555	-0.27811		-0.28413	-0.58532	-0.59275	-0.36912	-0.34003	-0.6208	-0.38587	-0.39202	-0.21726	-0.55378	-0.1599	-0.71277	-0.29941
						488.957	0.10026	-0.09167	-0.57821	-0.01109	0.19405	0.17092	-0.23248	-0.33583	-0.32737	-0.22476	-0.28937	-0.29056		-0.31561	-0.59163	-0.61537	-0.38715	-0.34905	-0.55517	-0.32983	-0.45336	-0.24907	-0.09105	-0.45066	-0.35035	-0.30674
						499.361	0.14437	-0.07095	-0.61082	0.01488	0.12263	-0.03171	-0.21806	-0.30105	-0.34126	-0.2927	-0.27829	-0.31868		-0.30861	-0.57298	-0.59622	-0.36123	-0.33796	-0.57871	-0.22147	-0.46711	-0.70396	-0.30849	-0.29028	-0.54448	-0.20502

## Sheet: Fig. 4
	Fig. 4f																				Fig. 4g
		grey									green											grey	green
	time (s)	fly1	fly2	fly3	fly4	fly5	fly6	fly7	fly8		fly1	fly2	fly3	fly4	fly5	fly6	fly7	fly8			Max ΔF/F0	-0.07575	-0.71491
	0	-0.00432	0.16908	0.06908	-0.02222	0.1237	0.1654	-0.01978	0.1356		0.00955	-0.06	0.22812	0.00502	0.17953	-0.03695	0.01935	-0.01868				0.194562	-0.86404
	10.403	0.00695	0.18306	0.08306	-0.0519	0.09847	-0.01456	0.15796	0.13292		-0.01317	-0.13129	0.208	-0.0505	-0.25802	0.12475	-0.02764	-0.04877				0.094562	-0.52843
	20.807	0.05875	0.18835	0.08835	-0.01696	0.00958	0.2172	0.0835	0.14615		0.00243	-0.0245	0.19597	-0.06528	-0.05218	0.05349	0.02818	0.08855				-0.01907	-0.45421
	31.21	0.01634	0.18753	0.08753	0.02029	0.09225	-0.00838	0.17584	0.28474		-0.01124	-0.01727	0.19863	0.01285	-0.04346	0.04405	0.13622	0.07646				-0.09716	-0.60759
	41.613	-0.01757	0.18132	0.08132	-0.02569	0.16091	0.09156	0.06935	0.14788		-0.03022	-0.04506	0.18522	-0.02539	-0.00244	-0.08877	0.0631	0.1539				0.132228	-0.79467
	52.017	0.03143	0.21618	0.11618	0.02517	0.18086	0.1676	0.09603	0.17092		-0.04679	-0.0812	0.17945	-0.03063	-0.17997	0.09108	0.10178	0.06549				-0.26309	-0.54109
	62.42	0.03321	0.24587	0.14587	0.01488	0.18066	-0.03096	0.1489	0.22982		-0.01115	-0.0083	0.2075	-0.01553	0.00199	0.0361	-0.02942	0.00617				0.011015	-0.86334
	72.823	-0.07575	0.19456	0.09456	-0.01907	-0.09716	0.13223	-0.26309	0.01101		0.01854	-0.02066	0.17907	-0.04171	0.06311	0.00018	0.18062	0.16806
	83.227	0.05334	0.21042	0.11042	0.00163	0.01678	0.17397	0.18724	0.15019		0.03657	0.07397	0.22321	0.05672	0.01794	0.14923	0.11681	-0.00733
	93.63	0.02238	0.22069	0.12069	0.02809	0.17055	0.19004	0.15581	0.27805		0.03229	0.06923	0.21712	0.0709	0.12089	-0.05478	0.0464	0.25401
	104.033	-0.05889	0.19363	0.09363	-0.00473	0.07421	0.12617	0.18531	0.11583		0.01119	0.07634	0.2074	0.08307	0.0608	0.15721	0.05535	0.13987
	114.437	-0.0702	0.17839	0.07839	0.02829	0.07826	0.185	0.13293	0.12277		0.01154	0.10873	0.19843	0.00552	0.09075	0.05777	0.1419	0.08291
	124.84	-0.02709	0.17304	0.07304	0.02212	-0.10095	-0.04536	0.10306	0.08468		-0.07086	0.01041	0.13757	-0.07011	-0.02436	0.01813	0.02124	-0.08383
	135.244	-0.03627	0.1391	0.0391	-0.00808	0.04594	-0.11335	-0.00142	0.08803		-0.08479	-0.01233	0.08556	-0.12081	-0.00753	0.0397	0.00281	-0.03206
	145.647	-0.015	0.17929	0.07929	0.00257	0.02187	-0.02856	0.09302	0.16098		-0.18944	-0.11395	0.01049	-0.16722	-0.21199	-0.08497	-0.00512	-0.26044
	156.05	0.05045	0.19325	0.09325	0.02341	0.18782	0.04227	0.04823	-0.00137		-0.20547	-0.20272	-0.05541	-0.1943	-0.2486	-0.10543	-0.20266	-0.13546
	166.454	-0.00594	0.20062	0.10062	0.0033	0.17961	0.20168	0.00677	0.09642		-0.2577	-0.28912	-0.07617	-0.21816	-0.18233	-0.27519	-0.10304	-0.17592
	176.857	-0.0176	0.2576	0.1576	0.06282	0.10687	0.11007	0.273	0.18876		-0.24673	-0.33374	-0.11831	-0.25664	-0.39697	-0.21677	-0.2608	-0.13814
	187.26	-0.08894	0.20866	0.10866	-0.00237	0.13769	0.25117	0.0143	0.00015		-0.31641	-0.43256	-0.18142	-0.3307	-0.23059	-0.34603	-0.39718	-0.35474
	197.664	-0.04385	0.24863	0.14863	0.02791	0.18572	-0.02211	0.00288	0.34495		-0.3638	-0.52413	-0.14809	-0.29392	-0.043	-0.34711	-0.19819	-0.40967
	208.067	-0.03815	0.21319	0.11319	0.0477	-0.03494	0.10363	-0.05549	0.12385		-0.3993	-0.52283	-0.19928	-0.34285	-0.47095	0.07789	-0.18913	-0.22712
	218.47	0.01882	0.23634	0.13634	0.02557	0.08959	-0.03462	0.12848	-0.00231		-0.4682	-0.57038	-0.21668	-0.33233	-0.14847	-0.37623	-0.61192	-0.3494
	228.874	0.00495	0.21972	0.11972	0.05731	0.25234	0.11941	0.31653	0.12295		-0.51578	-0.6256	-0.25184	-0.34043	-0.35957	-0.21073	-0.18108	-0.16805
	239.277	0.02469	0.19673	0.09673	0.01488	0.08044	0.20647	0.30109	0.00297		-0.60009	-0.69201	-0.30382	-0.31436	-0.54509	-0.62624	-0.64336	-0.7
	249.68	0.03559	0.20221	0.10221	0.02822	-0.01964	0.11794	0.13471	-0.00235		-0.59005	-0.72146	-0.34738	-0.37693	-0.39559	-0.1923	-0.20571	-0.45951
	260.084	0.07371	0.23967	0.13967	0.04493	0.03197	0.09828	0.29232	0.20787		-0.6495	-0.7332	-0.36279	-0.36955	-0.58471	-0.20026	-0.48469	-0.61553
	270.487	0.0493	0.28171	0.18171	0.04932	0.11653	-0.02162	0.26933	0.22366		-0.62425	-0.73518	-0.42683	-0.42096	-0.56864	-0.53595	-0.78388	-0.64701
	280.89	0.06397	0.15531	0.05531	0.01605	0.11714	0.11814	-0.07225	0.08476		-0.58927	-0.74894	-0.41588	-0.36761	-0.40262	-0.42616	-0.5868	-0.89747
	291.294	0.08295	0.24559	0.14559	0.02299	0.10721	0.00537	0.16436	0.18317		-0.65034	-0.78608	-0.4409	-0.4148	-0.70099	-0.51702	-0.4751	-0.65639
	301.697	0.06525	0.23986	0.13986	0.01959	0.10779	0.03539	0.18108	0.01011		-0.67252	-0.83791	-0.49312	-0.46341	-0.61865	-0.59185	-0.39413	-0.78612
	312.1	0.09534	0.23387	0.13387	0.02832	0.04427	0.11113	-0.02424	0.04753		-0.64119	-0.82368	-0.47487	-0.43048	-0.67837	-0.50385	-0.80487	-0.80489
	322.504	0.09235	0.26288	0.16288	0.07576	0.25913	0.19173	0.21193	0.14896		-0.70169	-0.83897	-0.49951	-0.39493	-0.84802	-0.76871	-0.42199	-0.58308
	332.907	-0.00857	0.22744	0.12744	0.01722	0.05274	0.06665	0.11444	0.37713		-0.65852	-0.81622	-0.47075	-0.39854	-0.53525	-0.82341	-0.75837	-0.5925
	343.31	0.03504	0.20813	0.10813	0.02058	0.07247	-0.04014	0.05642	0.14211		-0.67137	-0.75295	-0.47395	-0.43893	-0.59199	-0.62955	-0.75983	-0.461
	353.714	0.01638	0.26362	0.16362	0.06125	0.15181	0.26798	0.23824	0.18296		-0.68089	-0.7876	-0.46127	-0.42705	-0.55895	-0.65894	-0.46988	-0.29033
	364.117	0.09268	0.25632	0.15632	0.04733	0.23537	0.13902	-0.02802	0.37642		-0.65489	-0.83326	-0.48514	-0.46454	-0.74549	-0.59692	-0.81802	-0.53322
	374.521	0.03777	0.23504	0.13504	0.04725	0.22292	0.02465	0.00774	0.20846		-0.70607	-0.85597	-0.51793	-0.4498	-0.509	-0.60314	-0.71448	-0.72265
	384.924	0.043	0.2667	0.1667	0.08405	0.07829	0.21501	0.19697	0.0043		-0.68999	-0.90544	-0.54139	-0.5209	-0.47872	-0.33755	-0.58273	-0.43529
	395.327	0.00512	0.22126	0.12126	0.02577	0.0462	0.00043	-0.0005	0.26497		-0.71491	-0.86404	-0.52843	-0.45421	-0.60759	-0.79467	-0.54109	-0.86334
	405.731	0.04164	0.27093	0.17093	0.03945	0.06673	0.13025	-0.05433	0.16673		-0.70876	-0.87525	-0.52836	-0.3378	-0.41139	-0.48853	-0.31598	-0.47791
	416.134	0.04611	0.22679	0.12679	0.02866	0.15391	0.01742	0.30559	0.0139		-0.66425	-0.87934	-0.46265	-0.38471	-0.06141	-0.40611	-0.48124	-0.88279
	426.537	0.01275	0.23231	0.13231	0.04064	0.16594	0.15129	0.24453	-0.0646		-0.56525	-0.82726	-0.39673	-0.29305	-0.51851	-0.64568	-0.57837	-0.46001
	436.941	-0.00474	0.20957	0.10957	0.02446	0.06526	0.12979	0.03665	0.20527		-0.36515	-0.68246	-0.21606	-0.17894	-0.34981	-0.21314	-0.88103	-0.6296
	447.344	0.01412	0.20848	0.10848	0.05117	-0.08725	0.12381	0.12344	0.12021		-0.22514	-0.48497	-0.06377	-0.13263	-0.29599	-0.4468	0.00238	-0.1231
	457.747	0.03817	0.17621	0.07621	0.03277	0.10214	0.06963	0.04044	0.05594		-0.19347	-0.38347	-0.02925	-0.16542	-0.38942	0.03483	-0.17113	0.11238
	468.151	0.06677	0.18546	0.08546	0.02855	0.07535	0.14603	-0.01083	0.09649		-0.13081	-0.26691	0.05399	-0.0414	-0.0897	-0.01176	0.00151	-0.1809
	478.554	0.04937	0.22322	0.12322	0.04535	0.0567	0.16939	0.06865	0.01634		-0.09673	-0.16874	0.03652	-0.02133	-0.00347	0.07825	-0.0317	-0.11851
	488.957	0.03318	0.20482	0.10482	0.01163	0.10012	0.04233	0.09723	0.14492		-0.08261	-0.16262	0.05621	-0.02624	-0.00609	0.0373	0.10423	-0.14953
	499.361	0.05265	0.17084	0.07084	0.02533	0.09763	0.10101	0.10582	0.1154		-0.10425	-0.1113	0.0911	0.01922	0.02401	-0.03757	-0.03628	0.11409

## Sheet: Fig. 5
	Fig. 5b																																			Fig. 5c
		blue																	red																		blue	red
	time (s)	fly1	fly2	fly3	fly4	fly5	fly6	fly7	fly8	fly9	fly10	fly11	fly12	fly13	fly14	fly15	fly16		fly1	fly2	fly3	fly4	fly5	fly6	fly7	fly8	fly9	fly10	fly11	fly12	fly13	fly14	fly15	fly16		Fold change	0.664468	-0.60407
	0	0.11021	0.0362	-0.00123	-0.17657	0.08876	0.03052	0.0946	0.03208	0.07732	0.14856	0.11024	0.08612	0.0105	0.05096	-0.02952	0.16272		0.07038	0.05555	0.01099	0.09508	0.06841	0.08377	0.08742	0.04797	0.13571	0.06718	0.02424	0.08463	0.0311	0.08585	0.01408	0.05755			0.523818	-0.68768
	18.699	0.10298	0.04697	0.01106	0.04308	-0.02653	0.09651	0.07729	0.11989	0.00389	0.07947	0.04959	0.09557	0.07623	0.03073	0.14227	-0.05059		0.02205	0.01229	-0.02345	-0.00438	-0.01702	-0.01165	0.02207	-0.00337	0.0175	-0.01639	-0.01312	-0.01318	0.06866	-0.0083	0.00348	0.02739			0.502836	-0.61517
	37.398	0.07571	0.05641	0.03664	0.06955	0.06214	0.0932	0.0608	0.07788	0.06792	0.07316	0.04513	0.05468	0.02974	0.03379	0.07055	0.05591		0.04221	-0.01123	0.01757	-0.03505	0.00644	0.03226	-0.03617	0.05076	-0.02865	0.01409	0.03535	0.01195	0.00997	-0.02095	0.01303	0.03473			0.607875	-0.57029
	56.097	0.05771	0.03939	0.06208	0.04899	0.0498	0.07681	0.05897	0.0535	0.04448	0.05302	0.0262	0.06641	0.06164	0.0634	0.0493	0.01253		0.0864	0.02674	-0.01762	0.01203	0.07063	0.00163	-0.00831	0.05808	-0.04818	-0.0136	0.0705	0.03251	0.03883	0.0468	0.02124	0.00852			0.542184	-0.60631
	74.796	-0.04209	-0.03548	-0.02727	-0.03618	-0.04558	-0.02404	-0.02957	-0.04967	-0.03453	-0.03575	-0.01849	-0.02981	-0.0321	-0.03416	-0.03646	-0.04264		0.00294	-0.03334	-0.00735	-0.10726	0.02349	-0.01831	-0.05386	0.01255	-0.03045	0.00425	-0.16019	0.08735	0.00476	0.01527	0.02343	0.0369			0.560843	-0.61257
	93.496	-0.02839	-0.01952	-0.02878	-0.02274	-0.02913	-0.02532	-0.02199	-0.02671	-0.02383	-0.02495	-0.02075	-0.0305	-0.02653	-0.0225	-0.03402	-0.02883		-0.01194	-0.03087	0.04123	0.02723	-0.04895	0.04396	-0.00244	-0.00892	0.03102	0.01486	-0.01618	-0.01774	-0.0037	-0.00319	0.00772	0.02973			0.529923	-0.62664
	112.195	-0.07549	-0.02881	-0.01501	0.00541	0.02801	0.0045	-0.03263	-0.04291	-0.05271	-0.0689	-0.05919	-0.01381	-0.07408	-0.01558	-0.04771	-0.02942		-0.03477	-0.02058	-0.01247	-0.11207	-0.12799	-0.01043	-0.06647	-0.01603	-0.05972	0.08146	-0.03394	-0.03495	0.00287	0.01869	-0.06603	0.01402			0.598625	-0.60972
	130.894	-0.04346	-0.0273	-0.01429	-0.05309	-0.02809	0.00036	-0.04591	-0.00928	-0.02717	0.00628	-0.03685	-0.01864	-0.02258	-0.0338	-0.03148	-0.00869		-0.00938	0.0226	0.01607	-0.03374	0.02259	0.00597	0.0183	-0.01782	0.00502	-0.00828	0.01165	0.02265	-0.02667	-0.01535	-0.02442	0.03694			0.531974	-0.6203
	149.593	-0.04696	-0.03167	-0.02444	-0.02091	-0.03758	-0.01857	-0.02134	-0.03595	-0.0252	-0.04423	-0.02349	-0.02636	-0.0242	-0.02814	-0.0429	-0.01676		-0.03331	-0.03466	-0.01374	0.14522	-0.09211	-0.11209	0.10044	0.01901	0.07081	0.10262	-0.04906	0.00487	0.19511	0.02074	-0.04316	-0.02267			0.580961	-0.63813
	168.292	-0.00357	-0.00787	-0.02193	-0.01871	-0.01684	-0.01705	-0.00578	-0.00748	-0.01329	-0.01415	-0.02169	-0.00746	-0.01429	0.00621	-0.01443	-0.02206		-0.01997	0.0278	0.0366	0.14094	0.10205	-0.07412	0.15537	0.05659	0.00849	0.04356	0.06211	0.17459	-0.01666	0.00247	0.12759	-0.05414			0.563079	-0.62027
	186.991	-0.05375	-0.06692	-0.13091	-0.05682	-0.02148	-0.03443	-0.05571	-0.08569	-0.02807	-0.05236	-0.09337	-0.09109	-0.07063	-0.09356	-0.09455	-0.09956		-0.00185	0.03818	-0.04352	-0.00579	-0.00682	0.01247	0.072	0.00689	-0.02415	-0.00538	-3e-05	-0.01665	-0.03593	-0.00145	0.01366	-0.05784			0.589666	-0.63004
	205.69	-0.03223	0.05882	-0.11777	-0.03297	-0.13597	0.1222	0.11483	-0.1033	0.03186	-0.05144	-0.07526	-0.03174	0.0728	-0.05708	-0.11462	0.06782		-0.02033	0.01535	-0.01677	-0.03153	-0.02211	-0.01503	-0.0174	0.00565	0.0025	-0.00207	-0.0005	-0.01174	-0.04382	-0.02965	-0.0239	-0.02294			0.560769	-0.61007
	224.389	-0.42216	-0.23994	0.00022	-0.44815	-0.01708	-0.27439	-0.3004	-0.18104	-0.1207	-0.33987	-0.06926	-0.54732	0.09854	-0.26408	-0.08724	-0.06037		0.04161	0.06842	-0.01756	0.10385	0.09364	0.01627	-0.07348	0.03862	0.02413	0.03632	0.04067	0.07975	0.03435	0.07518	0.01542	-0.00551			0.557024	-0.61314
	243.088	-0.36001	-0.12462	-0.02571	-0.42026	-0.37963	-0.19179	-0.34385	-0.06539	-0.30373	-0.16692	-0.47166	-0.32708	-0.55355	-0.19095	0.0757	-0.19461		0.09123	-0.05408	-0.086	-0.06131	-0.01536	-0.2289	0.04016	0.13454	-0.23087	0.03757	0.0243	-0.00829	0.04084	-0.02291	0.02349	-0.07368			0.541831	-0.60382
	261.787	0.1668	0.38653	0.31752	0.24654	0.30459	0.27959	0.28864	0.32855	0.55997	0.258	0.23051	0.24999	0.20698	0.20742	0.29128	0.33471		0.09891	-0.04289	-0.02991	0.04086	0.18792	-0.04276	-0.13291	-0.02277	0.17345	-0.06851	-0.02544	0.01165	0.02459	0.03087	0.03645	0.02033			0.554666	-0.64241
	280.487	0.02158	0.31641	0.47705	0.30635	0.27608	0.26994	0.56504	0.17356	0.52749	0.02406	0.57173	0.49629	0.20718	0.24337	0.16596	0.38007		0.06273	-0.08213	-0.01141	0.12182	0.11056	0.04083	0.0102	-0.16657	0.02539	0.05933	0.00911	-0.01211	-0.05306	0.03883	0.01828	0.17638
	299.186	0.111	0.31367	0.42402	0.20083	0.48731	0.43382	0.23732	0.2753	0.32772	0.11045	0.42334	0.61318	0.35066	0.25191	0.2073	0.26055		0.02033	-0.0934	-0.07603	-0.10824	-0.12476	-0.08783	-0.07	0.04454	-0.06674	-0.09187	-0.04002	-0.07651	-0.10129	-0.04984	-0.03515	-0.03825
	317.885	0.29433	0.47539	0.40122	0.38514	0.39774	0.21587	0.32343	0.38883	0.43925	0.30261	0.40026	0.35381	0.37641	0.35763	0.36376	0.62414		-0.01194	-0.01183	-0.01669	-0.01939	-0.01773	-0.01801	-0.0088	-0.01757	-0.01809	-0.00645	-0.01703	-0.01851	-0.02282	-0.01249	-0.01569	-0.01077
	336.584	0.15103	0.39439	0.52308	0.19078	0.42516	0.10755	0.24924	0.22766	0.29985	0.07325	0.28228	0.65549	0.4324	0.44924	0.26284	0.29543		-0.13508	-0.17922	-0.16098	-0.1309	-0.14861	-0.16776	-0.14848	-0.16306	-0.16386	-0.13273	-0.15326	-0.14676	-0.18833	-0.12537	-0.10229	-0.16384
	355.283	0.76503	0.68839	0.47798	0.66744	0.65654	0.54002	0.69368	0.35257	0.20551	0.92661	0.55915	0.6864	0.67906	0.78377	0.52146	0.5237		-0.32178	-0.29616	-0.19017	-0.33752	-0.21033	-0.41868	-0.2898	-0.28278	-0.23313	-0.2925	-0.36599	-0.39532	-0.23578	-0.31547	-0.14524	-0.2757
	373.982	0.45848	0.51594	0.61432	0.55489	0.64842	0.44866	0.53989	0.55756	0.50585	0.45244	0.49564	0.46264	0.48546	0.62778	0.53753	0.38812		-0.39137	-0.34146	-0.28874	-0.30777	-0.45346	-0.31374	-0.34835	-0.33625	-0.3338	-0.37184	-0.27849	-0.35019	-0.26221	-0.31373	-0.3215	-0.34696
	392.681	0.81434	0.69401	0.53403	0.82214	0.9672	0.6747	0.52824	0.83855	0.83484	0.52251	0.8017	0.40223	0.66996	0.62581	0.80837	0.75111		-0.4372	-0.31238	-0.26184	-0.37711	-0.27076	-0.292	-0.34376	-0.27319	-0.36004	-0.39253	-0.40856	-0.30292	-0.28648	-0.43727	-0.23885	-0.38998
	411.38	0.71668	0.57284	0.62762	0.58821	0.49944	0.74631	0.61086	0.63786	0.56193	0.65183	0.69424	0.71541	0.6612	0.62764	0.7082	0.60389		-0.51564	-0.72146	-0.7002	-0.48459	-0.67972	-0.65092	-0.71749	-0.77848	-0.73353	-0.59739	-0.54643	-0.75763	-0.45956	-0.72336	-0.59416	-0.58694
	430.079	0.93096	0.68641	0.62655	0.75282	0.69666	0.82026	0.78453	0.69526	0.59097	0.92635	0.74869	0.77877	0.65478	0.77942	0.57076	0.83932		-0.5208	-0.66864	-0.66475	-0.46937	-0.50904	-0.49819	-0.41649	-0.47416	-0.62043	-0.58579	-0.39584	-0.70044	-0.81019	-0.62559	-0.56337	-0.55937
	448.778	0.44455	0.52718	0.72912	0.63613	0.52456	0.47005	0.31782	0.57408	0.79186	0.54419	0.66416	0.79943	0.44247	0.46661	0.48361	0.5091		-0.5446	-0.71781	-0.67696	-0.4493	-0.71433	-0.57432	-0.73132	-0.6672	-0.51649	-0.73183	-0.47727	-0.60135	-0.62469	-0.37353	-0.45838	-0.72239
	467.478	0.80577	0.62948	0.5362	0.63193	0.57572	0.58036	0.55316	0.67666	0.59697	0.74409	0.49963	0.73052	0.80306	0.56466	0.72868	0.53771		-0.5902	-0.66399	-0.71419	-0.4621	-0.47179	-0.61828	-0.42766	-0.41007	-0.49576	-0.66134	-0.6614	-0.49662	-0.63383	-0.57773	-0.82149	-0.57505
	486.177	0.84759	0.58911	0.46222	0.42565	0.5135	0.81253	0.87045	0.64068	0.57741	0.91461	0.46096	0.48123	0.63606	0.92464	0.77222	0.33053		-0.6041	-0.71512	-0.56745	-0.47046	-0.59442	-0.53026	-0.7785	-0.6879	-0.73197	-0.7774	-0.61307	-0.69162	-0.59217	-0.38967	-0.53724	-0.71593
	504.876	0.656	0.4822	0.55673	0.57188	0.48795	0.61622	0.57897	0.5338	0.67307	0.50814	0.71183	0.71609	0.59018	0.61458	0.46059	0.58861		-0.64028	-0.69216	-0.64135	-0.53561	-0.75489	-0.58248	-0.61377	-0.6415	-0.46471	-0.70063	-0.62285	-0.6155	-0.59977	-0.7044	-0.59698	-0.67121
	523.575	0.40685	0.4328	0.65838	0.49898	0.54635	0.46767	0.42369	0.58922	0.29057	0.57522	0.6748	0.5032	0.61201	0.39736	0.55018	0.38048		-0.60658	-0.76201	-0.60725	-0.51196	-0.58346	-0.72344	-0.49229	-0.43701	-0.58937	-0.42241	-0.55861	-0.54877	-0.71058	-0.5529	-0.68397	-0.57876
	542.274	0.49652	0.50076	0.62911	0.56741	0.68932	0.53769	0.58413	0.54286	0.54602	0.53025	0.46702	0.56456	0.58369	0.65573	0.45762	0.30817		-0.63638	-0.73647	-0.67502	-0.59384	-0.65119	-0.61451	-0.73529	-0.61227	-0.57309	-0.78833	-0.66553	-0.70567	-0.72014	-0.79221	-0.63102	-0.71523
	560.973	0.56659	0.5523	0.59335	0.55258	0.56099	0.57288	0.58109	0.58558	0.56864	0.55102	0.56945	0.56332	0.57966	0.56885	0.60035	0.61157		-0.64451	-0.63441	-0.70879	-0.57245	-0.648	-0.63	-0.5653	-0.50693	-0.63246	-0.69573	-0.6322	-0.70315	-0.52109	-0.62516	-0.59624	-0.64076
	579.672	0.58882	0.50874	0.55755	0.52169	0.42678	0.47723	0.5727	0.54518	0.59483	0.50853	0.63485	0.57566	0.45539	0.59414	0.52175	0.52312		-0.64619	-0.70666	-0.57975	-0.59867	-0.57529	-0.59448	-0.68199	-0.67513	-0.66003	-0.61459	-0.67826	-0.65062	-0.59373	-0.55614	-0.70992	-0.58805
	598.371	0.68944	0.49086	0.55134	0.49331	0.70141	0.51398	0.42646	0.59106	0.38991	0.41696	0.5776	0.5104	0.59008	0.61559	0.5404	0.52416		-0.67412	-0.77785	-0.6722	-0.62627	-0.60232	-0.61889	-0.74146	-0.65279	-0.66639	-0.58735	-0.64936	-0.71539	-0.75946	-0.631	-0.68565	-0.78513
	617.07	0.58602	0.48972	0.55709	0.61048	0.54205	0.65545	0.57113	0.56681	0.59096	0.53087	0.41673	0.55242	0.54579	0.55702	0.5905	0.51527		-0.66666	-0.75944	-0.61659	-0.58028	-0.69775	-0.72573	-0.79809	-0.62926	-0.71058	-0.54771	-0.66066	-0.65116	-0.64745	-0.48744	-0.67675	-0.59828
	635.769	0.5141	0.52402	0.54392	0.51343	0.50104	0.52969	0.53589	0.51012	0.51727	0.53651	0.52034	0.55148	0.5224	0.52557	0.5204	0.52105		-0.63449	-0.73939	-0.62352	-0.48395	-0.46468	-0.48206	-0.70473	-0.55691	-0.69377	-0.61241	-0.80129	-0.58969	-0.69072	-0.59359	-0.46303	-0.54376
	654.469	0.46874	0.42828	0.45749	0.46292	0.43382	0.46137	0.42239	0.44447	0.46281	0.48318	0.47026	0.42871	0.46854	0.47032	0.42362	0.46303		-0.67077	-0.77177	-0.60032	-0.64051	-0.673	-0.69958	-0.65192	-0.77091	-0.6085	-0.6322	-0.72944	-0.52957	-0.68113	-0.69697	-0.71708	-0.795
	673.168	0.58615	0.5115	0.4651	0.59497	0.56714	0.59455	0.54491	0.53295	0.55933	0.51282	0.48757	0.56579	0.54609	0.42655	0.56248	0.56332		-0.65643	-0.71394	-0.64983	-0.61894	-0.66646	-0.67076	-0.66193	-0.66906	-0.7152	-0.67146	-0.58453	-0.60457	-0.70216	-0.6594	-0.57623	-0.53997
	691.867	0.80409	0.52111	0.54306	0.75202	0.52434	0.46039	0.60647	0.9329	0.86972	0.70005	0.47504	0.44989	0.66045	0.48931	0.51119	0.47344		-0.6875	-0.80358	-0.64331	-0.74399	-0.7144	-0.73311	-0.73746	-0.62914	-0.64173	-0.74615	-0.71543	-0.70789	-0.61426	-0.63207	-0.6285	-0.75264
	710.566	0.72641	0.55666	0.37056	0.427	0.58195	0.25421	0.86007	0.44805	0.16539	0.51069	0.6202	0.65742	1.03878	0.52689	0.31569	0.63047		-0.67303	-0.71869	-0.58073	-0.68984	-0.68849	-0.77889	-0.73506	-0.76693	-0.74812	-0.66852	-0.75474	-0.54884	-0.65337	-0.57383	-0.6574	-0.77457
	729.265	0.62608	0.51552	0.40389	0.51015	0.72958	0.4027	0.30437	0.59166	0.42607	0.28336	0.65799	0.69938	0.61822	0.62326	0.54917	0.56489		-0.66821	-0.78412	-0.66467	-0.69149	-0.64696	-0.76805	-0.72245	-0.70721	-0.7547	-0.70368	-0.68218	-0.73744	-0.72834	-0.78118	-0.79947	-0.71698
	747.964	0.63651	0.49619	0.32883	0.59915	0.22254	0.44017	0.46094	0.53043	0.44452	0.63589	0.74564	0.41358	0.42028	0.41912	0.67229	0.33123		-0.68938	-0.67734	-0.64011	-0.64008	-0.613	-0.64891	-0.62467	-0.67117	-0.64567	-0.70093	-0.64389	-0.65714	-0.65092	-0.66854	-0.7213	-0.63137
	766.663	0.64951	0.40259	0.41862	0.41435	0.63108	0.54586	0.46462	0.53072	0.28588	0.56515	0.45149	0.68926	0.58245	0.48416	0.37366	0.8038		-0.689	-0.79339	-0.72506	-0.70608	-0.68285	-0.70433	-0.71858	-0.77514	-0.7503	-0.78309	-0.76763	-0.83511	-0.70646	-0.71767	-0.67432	-0.76209
	785.362	0.5885	0.33556	0.28628	0.53925	0.38792	0.69875	0.20912	0.33758	0.44262	0.38251	0.28061	0.64354	0.15058	0.64599	0.56765	0.38652		-0.62876	-0.72534	-0.68303	-0.65948	-0.64996	-0.63215	-0.68012	-0.64508	-0.61647	-0.70115	-0.6547	-0.70826	-0.68672	-0.71558	-0.67267	-0.63073
	804.061	0.88047	0.5902	0.34102	1.04015	0.36226	0.78613	0.47145	0.79578	0.79254	0.54976	0.64249	0.69539	0.51907	0.71697	0.18735	0.88211		-0.67607	-0.75933	-0.71702	-0.66772	-0.66849	-0.64009	-0.68261	-0.73629	-0.77056	-0.77381	-0.71731	-0.7042	-0.69298	-0.73279	-0.64927	-0.74465
	822.76	0.50027	0.43515	0.49191	0.4099	0.41842	0.47279	0.4815	0.49251	0.43947	0.46534	0.48828	0.47562	0.47549	0.49373	0.47466	0.45916		-0.65563	-0.69818	-0.66375	-0.7305	-0.66892	-0.64466	-0.63964	-0.6802	-0.72685	-0.74004	-0.6586	-0.73957	-0.69641	-0.66473	-0.71123	-0.67459
	841.46	0.94716	0.5167	0.43352	0.74726	0.28398	0.75775	0.35412	0.31774	0.4584	0.85564	0.44513	0.62641	0.6192	0.61151	0.37728	0.81603		-0.66006	-0.70406	-0.69756	-0.69572	-0.68197	-0.68125	-0.73741	-0.6909	-0.69072	-0.7019	-0.67222	-0.68664	-0.69088	-0.68721	-0.71625	-0.67663
	860.159	0.81149	0.539	0.54762	0.67334	0.60302	0.34538	0.64025	0.98852	0.71747	0.46643	0.678	0.48857	0.36369	0.52596	0.62689	0.54281		-0.59447	-0.7089	-0.60783	-0.62992	-0.56537	-0.64964	-0.64355	-0.6438	-0.68486	-0.61896	-0.59075	-0.58947	-0.64725	-0.64607	-0.66276	-0.67614
	878.858	0.97143	0.58427	0.30704	1.12243	0.45909	0.7381	0.55317	1.12536	0.62743	0.79796	0.36207	1.00603	0.35137	0.13691	0.68308	0.69555		-0.61286	-0.74182	-0.71994	-0.62631	-0.67353	-0.5986	-0.63558	-0.7684	-0.69647	-0.70382	-0.70339	-0.65014	-0.73062	-0.82451	-0.66386	-0.7831
	897.557	0.59429	0.49503	0.3768	0.54555	0.5931	0.45384	0.39361	0.51424	0.43695	0.54346	0.61001	0.34867	0.51175	0.42424	0.5834	0.58085		-0.55069	-0.73261	-0.67195	-0.5567	-0.68089	-0.71523	-0.57683	-0.55821	-0.72079	-0.71276	-0.60351	-0.75213	-0.51152	-0.75976	-0.658	-0.56879
	916.256	0.51968	0.42584	0.56066	0.59674	0.47156	0.51044	0.48793	0.53661	0.526	0.4174	0.5439	0.4976	0.54667	0.34365	0.51573	0.54554		-0.53837	-0.73951	-0.61627	-0.52041	-0.63979	-0.55651	-0.59188	-0.56715	-0.44272	-0.54371	-0.73438	-0.60424	-0.37139	-0.5477	-0.48629	-0.89389
	934.955	0.52178	0.29588	0.412	0.41338	0.40683	0.40584	0.46312	0.52289	0.51985	0.42161	0.55693	0.32597	0.42731	0.26198	0.29843	0.35135		-0.46595	-0.56698	-0.48459	-0.48416	-0.4733	-0.50841	-0.54283	-0.45128	-0.57799	-0.54906	-0.52817	-0.51215	-0.47393	-0.47967	-0.52633	-0.48101
	953.654	0.53704	0.47231	0.29097	0.38948	0.50133	0.58709	0.28944	0.53855	0.37387	0.56863	0.37719	0.4245	0.32387	0.6128	0.50442	0.46904		-0.39256	-0.02707	0.01178	-0.29287	-0.14863	0.05632	-0.12756	-0.19294	-0.3537	-0.24405	0.02014	-0.46485	-0.21617	-0.13291	-0.18159	-0.20556
	972.353	0.16865	0.23789	0.17395	0.22513	0.21543	0.20587	0.17037	0.21699	0.16823	0.25388	0.27593	0.18463	0.20542	0.23228	0.1434	0.21235		-0.31251	0.08675	0.11897	-0.23148	0.06007	-0.0835	0.2147	-0.12558	0.0102	0.34715	-0.00438	0.0044	-0.10222	0.1615	0.14139	-0.03944
	991.052	-0.09907	0.09948	0.24788	0.22653	-0.20766	-0.16516	0.09475	0.00561	0.22738	-0.03216	0.07563	0.2912	0.26774	-0.17447	-0.20473	-0.08382		-0.22032	0.0644	0.13518	-0.26631	-0.04561	-0.37263	-0.00888	-0.21264	-0.30045	-0.27035	-0.04779	-0.04313	0.05804	0.4226	-0.12833	-0.00831
	1009.75	-0.27003	0.08714	0.2001	0.22424	0.25414	-0.37769	0.40494	0.16179	-0.43492	0.18867	0.07294	-0.31063	-0.02852	-0.26398	0.21798	-0.31049		-0.13942	0.17519	0.18102	-0.253	-0.09879	0.16432	-0.13976	-0.14373	-0.33157	-0.18123	-0.17563	-0.20238	-0.02586	0.33162	-0.07501	-0.28098
	1028.45	-0.24987	0.16553	0.22679	0.17919	0.83338	0.22519	0.12169	-0.05785	-0.23073	0.20565	0.14571	-0.01923	-0.42987	0.1928	0.09579	0.03793		-0.12386	0.27402	0.14559	-0.2004	0.2175	0.21862	0.23876	0.51464	-0.42094	-0.05358	0.0934	-0.42167	0.20476	0.04505	-0.08886	0.02891
	1047.15	-0.01071	0.36258	0.25883	-0.01697	0.37452	0.19236	-0.11205	0.5775	0.19733	0.14127	0.35139	0.44906	-0.34904	0.29055	-0.33932	0.07956		-0.0505	0.1411	0.18885	-0.05721	0.19169	0.01992	0.07628	-0.11369	0.19054	0.39269	0.34963	0.09049	-0.28105	0.15392	-0.02856	0.17139
	1065.85	-0.48761	-0.18964	-0.17016	-0.26118	0.00809	-0.5552	-0.17502	-0.17457	-0.17517	-0.1701	-0.46155	-0.20895	-0.47674	-0.11428	-0.17829	-0.04067		-0.06878	0.10819	0.03511	-0.24857	0.1086	-0.14013	0.0659	0.02728	0.0191	-0.17988	0.29941	-0.15924	-0.0782	0.04075	-0.06146	-0.1029
	1084.55	-0.53769	-0.26015	-0.06436	-0.32643	-0.64711	-0.47825	-0.0716	-0.60804	-0.59277	0.02673	-0.27811	-0.20817	-0.36991	-0.63255	-0.03578	-0.16099		-0.0626	0.13782	0.13879	-0.21731	-0.04028	-0.20001	0.44333	-0.14767	0.21993	0.18618	0.12251	0.09406	-0.39559	0.05285	-0.13039	0.20196
	1103.25	-0.50874	-0.24249	-0.0501	-0.13066	-0.15402	-0.06436	-0.19955	-0.39838	-0.30682	0.01941	0.02222	-0.32286	-0.24994	-0.20597	-0.47139	-0.20912		0.01933	0.18615	0.0926	-0.21641	-0.22183	-0.03367	0.17274	-0.03715	0.01301	-0.16636	0.24296	0.18073	0.0958	-0.18898	0.22312	-0.0302
	1121.95	-0.4621	-0.22736	-0.04819	-0.49954	-0.05114	-0.14254	-0.19026	-0.1234	0.18188	-0.13983	-0.09501	-0.26098	0.06466	-0.52621	-0.31581	0.03091		0.01948	0.13978	0.15502	-0.28928	0.20057	-0.35672	0.12382	-0.37576	0.21486	0.15753	-0.17079	0.02586	-0.19564	-0.06004	0.05973	-0.23466
	1140.64	-0.44946	-0.21429	-0.08765	-0.15363	-0.04209	-0.30084	-0.37709	-0.70557	-0.16395	-0.2107	-0.36099	-0.39996	-0.39523	-0.22134	-0.03593	-0.30425		-0.02829	0.10564	0.00304	-0.3408	-0.3576	-0.18068	-0.20597	-0.03972	0.04483	-0.05768	0.11202	-0.14274	-0.03687	0.03316	0.34364	0.19338
	1159.34	-0.30571	-0.08248	-0.03399	-0.16222	-0.1078	-0.22995	-0.13315	-0.0177	-0.16117	-0.11645	-0.37472	-0.12422	0.0146	-0.23919	-0.25059	0.02459		0.0381	0.10828	0.04509	-0.2991	-0.12485	-0.04971	0.01846	-0.07314	0.28019	0.02362	-0.06074	-0.21966	-0.06922	0.05709	-0.47597	-0.24604
	1178.04	-0.47307	-0.15065	0.02497	-0.25694	-0.37662	0.00116	-0.33176	-0.44057	-0.37912	-0.02436	0.28476	-0.20446	0.03822	-0.30339	0.09463	-0.37004		0.02014	0.17706	0.0449	-0.38719	-0.07501	-0.35398	0.0618	0.15779	0.15343	0.13378	-0.31469	0.1563	-0.44637	0.10441	0.17324	-0.2295
	1196.74	-0.12582	-0.05821	-0.03208	-0.1588	-0.05457	-0.04145	-0.03364	-0.11106	-0.04071	-0.05189	-0.0694	-0.0831	-0.06847	-0.05391	-0.04028	0.03132		0.05557	0.13263	0.06667	-0.31256	0.27299	-0.0376	-0.13394	-0.17165	-0.12073	-0.09907	-0.07639	0.0482	0.08537	-0.23384	-0.03477	0.20811
	1215.44	-0.39447	-0.09887	0.01821	-0.06666	-0.34279	-0.13508	-0.01823	-0.28021	-0.01337	-0.019	-0.45321	0.02128	-0.01739	0.03304	-0.33725	-0.41442		0.07698	0.18706	0.06878	-0.29424	0.04109	-0.05528	0.0596	-0.08157	0.06935	-0.01561	0.11685	-0.60319	0.04333	0.37824	0.08059	0.03505
	1234.14	-0.21142	-0.00016	0.1135	0.09714	-0.2352	0.25945	-0.07881	-0.38673	-0.06192	0.28791	0.09133	-0.09389	-0.27127	0.01739	-0.09807	0.00061		0.05726	0.17991	0.06002	-0.21835	0.09115	-0.16916	0.00921	0.13817	-0.12776	-0.0845	-0.161	0.13828	-0.27391	-0.30754	-0.10312	0.25465
	1252.84	-0.42178	-0.14337	-0.08153	0.00234	-0.3395	-0.21342	-0.10638	-0.41316	-0.10633	-0.19741	-0.33237	-0.31191	-0.48796	-0.21763	-0.24151	-0.12829		0.0882	0.14367	0.1217	-0.26574	-0.18479	-0.04759	0.10664	-0.01766	-0.05197	-0.12752	0.22321	0.07377	0.26988	-0.02155	0.17395	0.00869
	1271.54	-0.2964	-0.13634	-0.01302	-0.18615	-0.29652	0.01728	-0.10507	-0.29184	-0.33653	0.02306	-0.01096	-0.24465	0.12528	-0.09098	-0.37383	0.05898		0.10663	0.21368	0.08146	-0.21749	0.3103	-0.12269	0.28459	0.08794	-0.38132	0.13716	-0.18855	0.30488	0.16247	-0.16351	0.08521	0.30604
	1290.24	-0.42249	-0.15114	0.06088	-0.68062	-0.0078	-0.14332	-0.50391	0.00272	0.11823	0.19604	-0.11462	0.13168	-0.80159	0.16586	-0.13984	-0.33931		0.11065	0.195	0.00774	-0.20666	0.29039	0.27154	-0.0181	0.12357	-0.17174	-0.14002	-0.04718	0.03179	0.14323	0.19388	-0.04675	-0.06597
	Fig. 5e
	cooling																						heating																										Fig. 5f
	grey											blue											grey												red														blue
	time (s)	fly1	fly2	fly3	fly4	fly5	fly6	fly7	fly8	fly9		fly1	fly2	fly3	fly4	fly5	fly6	fly7	fly8	fly9	fly10		time (s)	fly1	fly2	fly3	fly4	fly5	fly6	fly7	fly8	fly9	fly10		fly1	fly2	fly3	fly4	fly5	fly6	fly7	fly8	fly9	fly10	fly11	fly12			0.576619
	0	0.06645	0.00916	0.01212	0.05095	0.06965	0.06999	0.07003	0.02825	0.03321		0.04739	-0.01837	0.01415	0.02294	0.01897	0.01908	-0.00279	0.04916	0.11146	-0.01815		0	-0.04726	-0.02579	-0.03572	-0.03354	-0.0565	-0.02326	-0.04353	-0.00648	-0.04817	-0.03861		-0.05131	-0.03256	-0.04292	-0.04292	-0.04675	-0.03769	-0.03357	-0.02747	-0.02826	-0.04488	-0.04035	-0.04191			0.327363
	18.699	-0.07746	-0.00593	-0.01895	0.01441	-0.0321	-0.02145	-0.01815	-0.02222	-0.07034		-0.03821	-0.04054	-0.0153	-0.03332	-0.00511	-0.03926	-0.02208	-0.0413	-0.05053	-0.04452		18.699	-0.05697	-0.05398	-0.08556	-0.03598	-0.05993	-0.08883	-0.06769	-0.0679	-0.07206	-0.05152		-0.0467	0.00349	-0.03937	-0.03937	-0.02229	-0.01019	-0.04757	-0.06139	-0.042	-0.0255	-0.03145	-0.03404			0.528738
	37.398	-0.06552	-0.04134	0.00046	-0.05088	-0.00928	0.0246	-0.05162	0.03475	-0.01661		-0.0164	-0.02724	-0.01285	-0.0256	-0.01198	-0.0163	-0.02658	-0.0322	-0.0115	-0.02207		37.398	-0.02536	-0.01541	-0.09254	0.00906	-0.09592	-0.08186	-0.0742	-0.03576	-0.11226	-0.13447		-0.00063	-0.02775	-0.00759	-0.00759	-0.01302	-0.03312	0.00363	-0.025	-0.00365	-0.01071	-0.0054	0.00242			0.451428
	56.097	-0.11736	-0.01229	-0.022	-0.01591	-0.07071	-0.04595	-0.00315	-0.00611	-0.03138		-0.0256	-0.01618	-0.0256	-0.02344	-0.02883	-0.01456	-0.02412	-0.01693	-0.02749	-0.02072		56.097	-0.00306	0.00304	-0.06966	-0.03532	-0.02495	0.07029	-0.07299	-0.03386	-0.09275	0.04179		-0.02435	-0.01808	-0.03019	-0.03019	-0.02775	-0.03014	-0.0061	-0.02869	-0.0273	-0.02849	-0.01638	-0.02801			0.476208
	74.796	0.05156	0.03132	0.02271	0.01831	0.024	0.01307	0.03118	0.05278	0.04432		-0.02874	-0.056	0.01796	-0.01246	0.0564	-0.07435	-0.01474	-0.031	-0.02956	-0.05227		74.796	-0.01816	-0.00167	-0.04753	0.00026	-0.02099	-0.04367	-0.05248	-0.04318	-0.01088	-0.01083		-0.00617	-0.05358	-0.00032	-0.00032	0.00081	0.0043	-0.01185	-0.02341	-0.01507	-0.00931	-0.02601	-0.04006			0.485511
	93.496	0.01148	0.0529	0.01372	0.05102	0.0109	0.00631	0.04165	-0.00495	0.05532		-0.00711	-0.00984	-0.07066	0.01278	-0.00181	-0.03717	-0.00855	-0.06477	-0.00158	0.0024		93.496	-0.01163	-0.02149	-0.03887	0.00015	-0.00595	-0.02868	-0.01868	-0.01865	-0.01754	-0.02412		-0.02748	-0.03896	-0.02555	-0.02555	-0.03183	-0.02858	-0.03307	-0.02089	-0.02397	-0.01482	-0.01993	-0.02338			0.488275
	112.195	0.05162	0.04578	-0.00673	0.02372	0.02341	0.0658	0.03182	0.08458	0.02845		0.08314	-0.00012	0.14048	0.0159	0.00668	0.17532	0.19053	0.03781	0.15535	0.14329		112.195	-0.05231	-0.04092	-0.00928	-0.02978	-0.01753	-0.04713	-0.05108	-0.0465	-0.04362	-0.04936		-0.03214	0.0313	-0.02076	-0.02076	-0.00687	-0.00656	-0.00971	-0.00697	-0.02439	-0.04162	0.03752	0.01605			0.457543
	130.894	0.07326	-0.03407	0.00795	0.0574	0.07039	-0.06248	-0.05606	-0.12011	0.00299		-0.0505	-0.00608	-0.02795	0.00993	-0.00036	-0.06533	-0.05044	-0.05322	-0.0228	0.00394		130.894	0.00015	0.00046	-0.00216	-0.00099	0.00078	-0.00201	0.00239	-0.00081	-0.00082	-0.00031		0.01224	-0.00581	0.01791	0.01791	-0.00798	0.0117	0.01622	-0.00697	0.01407	0.00648	0.02687	0.00698			0.500724
	149.593	0.00251	-0.02702	0.02427	-0.01674	-0.0027	-0.00493	-0.03657	0.04404	-0.01079		-0.00277	0.04598	-0.05674	-0.09782	-0.01114	-0.02307	-0.05598	-0.06415	0.00756	-0.02773		149.593	0.04486	0.02552	0.06487	0.02203	0.07601	0.03787	0.0329	0.06423	0.04667	0.06684		-0.02409	-0.03112	-0.03147	-0.03147	-0.0262	-0.03475	-0.03168	-0.02447	-0.03797	-0.02894	-0.02885	-0.02933			0.424927
	168.292	-0.00756	-0.01528	-0.04038	-0.00199	-0.0112	-0.03332	-0.02755	-0.02431	-0.06276		0.04799	0.06949	0.03537	0.02817	0.05446	0.07392	0.03864	0.03665	0.04312	0.03337		168.292	0.02205	0.02134	0.06248	0.06307	0.04244	0.03425	0.01171	0.02887	0.04381	0.03535		0.05566	0.05226	0.0547	0.0547	0.05449	0.05545	0.05051	0.05329	0.05418	0.05519	0.0536	0.05443
	186.991	0.06178	-0.02259	-0.02678	0.00158	0.02162	-0.01797	-0.04083	0.00309	-0.05616		-0.0278	0.06235	-0.04881	-0.00733	-0.04482	-0.03201	0.02546	0.05754	-0.06349	-0.10698		186.991	0.02025	0.02018	0.06023	0.01743	0.03323	0.04053	0.01111	0.05216	0.05452	0.04606		0.02388	0.02924	0.02029	0.02029	0.02701	0.02629	0.02511	0.03435	0.02118	0.02197	0.03465	0.0256
	205.69	-0.01477	-0.09571	-0.05881	-0.04607	-0.04194	-0.01005	0.00236	-0.06332	-0.06818		-0.01549	0.10435	-0.05766	-0.01501	0.01295	-0.05014	0.0967	-0.01792	-0.07585	-0.1078		205.69	0.02321	0.00896	0.07247	0.03536	0.0355	-0.02606	0.07967	0.03969	0.07369	0.01499		0.02308	0.0625	0.02298	0.02298	0.0184	0.01807	0.03873	0.05751	0.05416	0.01952	0.05054	0.01585
	224.389	-0.01544	-0.02619	0.03274	0.01068	0.0062	0.01999	-0.06928	-0.00662	-0.01501		0.00942	0.0251	0.0167	0.02503	0.00936	0.03692	0.0245	0.03153	0.01963	0.01358		224.389	0.02285	0.03085	0.00168	0.01847	0.03551	0.01529	0.03991	0.02395	0.01501	0.01513		0.02766	0.06876	0.03043	0.03043	0.02862	0.06197	0.04694	0.07078	0.04067	0.01041	0.03798	0.00788
	243.088	0.05706	0.00312	0.02901	0.04434	0.02693	0.03006	0.03986	0.00563	0.03324		0.06254	-0.00443	0.09222	0.08782	-0.03235	-0.03569	-0.0095	0.08581	0.00844	-0.04958		243.088	0.01211	-0.01233	-0.00406	-0.00884	-0.01804	-9e-05	-0.015	-0.006	0.00446	0.01723		0.01557	0.05472	0.02589	0.02589	0.05746	0.02047	0.06026	0.04729	-0.00194	0.07021	0.05354	0.0565
	261.787	0.08401	0.11557	0.09553	0.10832	0.09536	0.08992	0.09086	0.12406	0.06853		0.0646	0.06489	0.06134	0.06737	0.06034	0.06031	0.06261	0.06324	0.06559	0.06307		261.787	0.03779	0.03182	-0.01201	-0.01318	0.04547	0.01059	0.05249	-0.0079	0.01907	0.0289		-0.01426	-0.00596	-0.02377	-0.02377	-0.01202	-0.01326	-0.01555	-0.01898	-0.03872	-0.00515	-0.0227	-0.0235
	280.487	0.06941	-0.02132	0.07234	0.12632	0.07672	0.00805	0.01752	-0.05084	-0.04669		0.09865	0.1206	0.0171	-0.06514	0.02692	0.12272	0.02931	0.07116	0.09667	0.09789		280.487	0.01952	0.02098	-0.07984	0.00654	-0.0991	-0.01697	-0.06139	0.03909	0.03785	-0.05961		-0.03656	0.02402	-0.0328	-0.0328	0.00605	0.00435	-0.00476	-0.03683	-0.03917	-0.06809	-0.02391	-0.00475
	299.186	0.04948	-0.01604	-0.01222	-0.00291	0.03835	0.01039	-0.03675	0.02898	-0.02225		0.06694	0.07826	0.09123	0.07192	0.08279	0.09519	0.07905	0.08114	0.07848	0.09637		299.186	-0.01022	-0.01255	-0.02209	-0.01497	-0.01191	-0.01591	-0.01222	-0.01699	-0.00868	-0.02067		0.03084	0.05165	0.04155	0.04155	0.04159	0.03774	0.02303	0.04184	0.04964	0.03913	0.04671	0.05361
	317.885	0.20725	-0.04096	0.10854	0.30147	-0.0544	0.16238	0.05909	0.10009	0.12359		0.17042	0.11892	0.11236	0.15051	0.15185	0.13627	0.11029	0.06331	0.12076	0.07732		317.885	-0.03919	-0.03736	-0.03252	-0.03451	-0.041	-0.03999	-0.02893	-0.03645	-0.03241	-0.03728		0.01028	0.03988	0.0105	0.0105	0.01477	0.01905	0.01245	-0.00054	0.01599	0.00311	0.03435	0.03117
	336.584	0.16682	-0.00025	0.11552	0.18628	0.04953	0.19638	0.00041	-0.05941	0.15979		0.25463	0.17747	0.23938	0.19941	0.23965	0.17366	0.25509	0.22657	0.22188	0.22666		336.584	-0.056	-0.07229	-0.06416	-0.05675	-0.06329	-0.06922	-0.05255	-0.07099	-0.07776	-0.06622		-0.07442	-0.04613	-0.06899	-0.06899	-0.02528	-0.06205	-0.08516	-0.05357	-0.06689	-0.06792	-0.07419	-0.05721
	355.283	0.18696	0.10499	0.14332	0.26882	0.12168	0.08001	0.12442	0.14975	0.13075		0.51988	0.28984	0.58238	0.45076	0.54235	0.48709	0.43493	0.67705	0.54812	0.50322		355.283	-0.11512	-0.15112	-0.21224	-0.20223	-0.14617	-0.14451	-0.14779	-0.23079	-0.25163	-0.19009		-0.27527	-0.20162	-0.26632	-0.26632	-0.22265	-0.21609	-0.29222	-0.27439	-0.21009	-0.1951	-0.2417	-0.27275
	373.982	0.11312	0.11244	0.27407	0.06022	-0.0255	0.13105	0.33761	0.00784	0.24607		0.6194	0.34322	0.62583	0.5527	0.54583	0.35704	0.28237	0.58542	0.52829	0.2901		373.982	-0.25274	-0.27029	-0.29606	-0.26631	-0.25113	-0.3018	-0.27033	-0.29968	-0.2488	-0.24482		-0.50213	-0.36886	-0.49081	-0.49081	-0.52211	-0.43434	-0.44869	-0.4831	-0.45328	-0.46241	-0.43595	-0.41647
	392.681	0.24604	0.08655	0.23804	0.28324	0.26683	0.15661	0.21699	0.20307	0.2158		0.64624	0.35035	0.66288	0.5177	0.36473	0.49493	0.36381	0.56576	0.56032	0.41751		392.681	-0.28747	-0.31882	-0.32291	-0.32697	-0.30399	-0.31683	-0.3039	-0.30519	-0.27926	-0.3193		-0.59256	-0.41945	-0.57335	-0.57335	-0.53281	-0.63819	-0.42151	-0.58991	-0.59211	-0.56943	-0.59267	-0.40376
	411.38	0.38518	0.10776	0.30114	0.18407	0.07318	0.35871	0.08024	0.07259	0.43198		0.74017	0.35101	0.71954	0.25708	0.89495	0.42315	0.66203	0.69637	0.72417	0.4773		411.38	-0.2019	-0.21358	-0.38775	-0.21846	-0.27928	-0.21411	-0.31122	-0.30457	-0.19573	-0.4876		-0.59511	-0.42003	-0.58177	-0.58177	-0.51637	-0.6003	-0.64946	-0.63954	-0.60409	-0.51135	-0.607	-0.65273
	430.079	0.1452	0.07155	0.27274	0.05238	-0.02166	0.30838	0.24198	0.2025	0.11895		0.77573	0.46807	0.76427	0.47039	0.41929	1.14391	0.81857	0.79507	0.74763	0.64015		430.079	-0.15011	-0.18254	-0.36225	-0.11044	-0.21767	-0.1923	-0.20834	-0.33754	-0.12427	-0.31343		-0.62472	-0.44699	-0.6013	-0.6013	-0.59037	-0.57044	-0.50481	-0.57506	-0.66807	-0.49546	-0.5194	-0.52651
	448.778	0.31745	0.11372	0.42351	0.04151	0.20224	0.2828	0.21166	0.3376	0.4675		0.72811	0.40726	0.65963	0.5874	0.38163	0.39376	0.71885	0.49119	0.71998	0.34743		448.778	-0.17656	-0.2022	-0.35945	-0.28662	0.01506	-0.22444	-0.27694	-0.18532	-0.20287	-0.28461		-0.61773	-0.4307	-0.60826	-0.60826	-0.44319	-0.52989	-0.60372	-0.47895	-0.36133	-0.60723	-0.52694	-0.56531
	467.478	0.11756	0.10209	0.27752	0.0781	0.09665	0.10933	0.28884	0.31146	0.22482		0.70805	0.37895	0.71302	0.76271	0.74285	0.4408	0.53483	0.4154	0.75412	0.74936		467.478	-0.19392	-0.23615	-0.33444	-0.42843	-0.30313	-0.20243	-0.30163	-0.24422	-0.22081	-0.19445		-0.63928	-0.41437	-0.61282	-0.61282	-0.61852	-0.58428	-0.71919	-0.52693	-0.74325	-0.47345	-0.59676	-0.6169
	486.177	0.10015	0.12238	0.30181	0.19757	0.2892	0.31303	0.15249	0.26656	0.26007		0.65569	0.3626	0.64702	0.31225	1.00823	0.45668	0.71294	0.31231	0.53648	0.7325		486.177	-0.19475	-0.24134	-0.34677	-0.34437	-0.2492	-0.13538	-0.32993	-0.33894	-0.24576	-0.38102		-0.62028	-0.43934	-0.60504	-0.60504	-0.57812	-0.53432	-0.55506	-0.58908	-0.48246	-0.51118	-0.79022	-0.45343
	504.876	0.15025	0.06588	0.39095	0.14164	0.40571	0.50987	0.24347	0.28987	0.57603		0.61289	0.3831	0.57762	0.72565	0.56551	0.80128	0.82922	0.28008	0.57705	0.32965		504.876	-0.24378	-0.30015	-0.32037	-0.24866	-0.31648	-0.25331	-0.316	-0.29778	-0.20712	-0.2748		-0.63884	-0.45389	-0.63087	-0.63087	-0.61474	-0.5431	-0.57134	-0.56859	-0.52089	-0.67238	-0.66391	-0.49614
	523.575	0.10728	0.12994	0.39548	0.07227	0.04254	0.16392	-0.0743	0.29151	0.08917		0.74458	0.3689	0.70429	0.21478	0.80018	0.64437	0.45508	0.00453	0.59401	0.57784		523.575	-0.19373	-0.2326	-0.30874	-0.25593	-0.26256	-0.19797	-0.29315	-0.22405	-0.18048	-0.26032		-0.62312	-0.47131	-0.61384	-0.61384	-0.68549	-0.50495	-0.51071	-0.6152	-0.66035	-0.53762	-0.57048	-0.59391
	542.274	0.16595	0.12432	0.34471	0.01987	0.24539	0.06433	0.44597	0.12957	0.24191		0.58987	0.38442	0.52313	0.60235	0.48916	0.40714	0.50464	0.30667	0.35847	0.49787		542.274	-0.23062	-0.28464	-0.30103	-0.27897	-0.23224	-0.24578	-0.28503	-0.26999	-0.24198	-0.21824		-0.63439	-0.46362	-0.62353	-0.62353	-0.61935	-0.52625	-0.56138	-0.57997	-0.63295	-0.51436	-0.62801	-0.60574
	560.973	0.19678	0.12273	0.33595	0.38493	0.04536	0.13641	0.13395	0.30691	0.28874		0.69092	0.36197	0.64925	0.5378	0.40394	0.61298	0.632	0.85506	0.53288	0.39376		560.973	-0.22415	-0.2736	-0.32687	-0.31143	-0.3172	-0.30162	-0.30847	-0.27669	-0.3594	-0.21919		-0.62224	-0.46026	-0.61866	-0.61866	-0.56753	-0.34741	-0.55487	-0.61583	-0.74303	-0.65638	-0.57637	-0.64535
	579.672	0.12645	0.07734	0.25267	0.19456	0.16042	0.23974	-0.0013	0.21149	0.28502		0.60716	0.33923	0.549	0.33304	0.42267	0.61017	0.49539	0.64946	0.53468	0.37764		579.672	-0.21949	-0.27604	-0.31603	-0.27933	-0.21861	-0.32492	-0.25427	-0.32109	-0.18885	-0.26227		-0.64293	-0.46189	-0.63332	-0.63332	-0.54178	-0.61132	-0.61979	-0.5744	-0.57145	-0.65624	-0.53191	-0.72386
	598.371	0.15796	0.11859	0.3086	0.07893	0.28541	0.17949	0.27679	0.33312	0.20822		0.50557	0.33047	0.35689	0.39316	0.25327	0.31241	0.41325	0.37538	0.28201	0.38071		598.371	-0.2397	-0.28148	-0.3555	-0.27234	-0.28793	-0.3385	-0.32083	-0.28125	-0.29859	-0.245		-0.63257	-0.44601	-0.62183	-0.62183	-0.5331	-0.59352	-0.52239	-0.5008	-0.61388	-0.585	-0.59647	-0.55262
	617.07	0.17528	0.07204	0.36622	0.27703	0.26896	0.2095	0.15374	-0.03905	0.23344		0.66188	0.44867	0.47916	0.86239	0.83329	0.67037	0.38073	0.52738	0.69868	0.23197		617.07	-0.22797	-0.27766	-0.36247	-0.26546	-0.32986	-0.28029	-0.31342	-0.26852	-0.25156	-0.32575		-0.63063	-0.45418	-0.62228	-0.62228	-0.50787	-0.63145	-0.47853	-0.60814	-0.68913	-0.74292	-0.59465	-0.71335
	635.769	0.2071	0.07046	0.35603	0.06179	0.16535	0.3767	0.18427	0.30651	0.28331		0.57981	0.28268	0.60981	0.23802	0.48401	0.43697	0.3991	0.45287	0.652	0.22298		635.769	-0.20288	-0.26011	-0.28702	-0.25581	-0.26057	-0.28366	-0.22303	-0.23604	-0.28087	-0.27592		-0.6144	-0.47679	-0.60953	-0.60953	-0.47485	-0.67926	-0.58992	-0.61236	-0.50559	-0.4944	-0.62173	-0.53829
	654.469	0.16748	-0.0019	0.37535	-0.0733	0.09384	0.16699	0.3829	-0.1654	0.46514		0.50813	0.26383	0.4618	0.41398	0.25125	0.3899	0.36567	0.27301	0.2399	0.44368		654.469	-0.23129	-0.29127	-0.34396	-0.34156	-0.28778	-0.18547	-0.29229	-0.30967	-0.34776	-0.28327		-0.61957	-0.46484	-0.61064	-0.61064	-0.66565	-0.68321	-0.55378	-0.52199	-0.61364	-0.52599	-0.63356	-0.57655
	673.168	0.21346	0.07734	0.35	0.23263	0.42105	0.17676	0.37791	0.18601	0.38863		0.48779	0.29865	0.33146	0.34856	0.48708	0.38148	0.4802	0.53707	0.53224	0.39332		673.168	-0.21847	-0.25592	-0.32352	-0.27927	-0.28154	-0.22063	-0.21933	-0.31956	-0.28289	-0.37521		-0.62786	-0.45707	-0.60799	-0.60799	-0.72196	-0.58726	-0.62058	-0.72203	-0.49492	-0.54526	-0.54834	-0.4668
	691.867	0.19823	0.03896	0.28473	-0.04439	0.24652	0.38563	0.25102	0.26523	0.15044		0.57338	0.34123	0.47931	0.49443	0.51492	0.56552	0.45467	0.53983	0.40186	0.56028		691.867	-0.19571	-0.22751	-0.31624	-0.18511	-0.18666	-0.23208	-0.24285	-0.289	-0.24374	-0.31043		-0.63668	-0.45787	-0.62739	-0.62739	-0.74987	-0.54452	-0.66033	-0.56439	-0.66892	-0.69287	-0.56981	-0.64879
	710.566	0.17565	0.07934	0.3367	0.10466	0.26458	0.08841	-0.13399	0.17961	0.17208		0.5385	0.31473	0.43897	0.40415	0.47289	0.41391	0.5254	0.20066	0.43774	0.52158		710.566	-0.19291	-0.242	-0.3257	-0.26299	-0.30536	-0.17682	-0.3787	-0.265	-0.22857	-0.20538		-0.63612	-0.4589	-0.62325	-0.62325	-0.48218	-0.53072	-0.60717	-0.64729	-0.61957	-0.52155	-0.79276	-0.45591
	729.265	0.19595	0.05448	0.31148	0.16003	0.25812	-0.10035	0.13064	0.07335	0.16727		0.47072	0.33425	0.29331	0.25542	0.41999	0.32332	0.46318	0.35356	0.32366	0.42885		729.265	-0.21624	-0.25466	-0.33155	-0.33201	-0.32735	-0.23742	-0.23455	-0.24498	-0.20872	-0.1818		-0.61434	-0.49579	-0.60725	-0.60725	-0.60374	-0.59032	-0.50766	-0.53891	-0.45727	-0.6687	-0.62124	-0.73937
	747.964	0.18613	0.04154	0.28331	0.11761	0.13404	0.19517	0.19844	0.06069	0.24151		0.55441	0.27868	0.58147	0.29515	0.75308	0.48197	0.50957	0.24741	0.51169	0.20762		747.964	-0.2085	-0.25092	-0.3259	-0.2988	-0.16962	-0.26631	-0.34817	-0.2528	-0.45312	-0.32167		-0.60139	-0.45601	-0.5942	-0.5942	-0.55347	-0.49871	-0.59893	-0.6974	-0.56373	-0.69049	-0.37461	-0.44947
	766.663	0.25288	0.05063	0.31125	0.17589	0.383	0.19635	0.09644	0.23052	0.15946		0.60534	0.35093	0.45247	0.58942	0.19898	0.57269	0.69364	0.66604	0.49212	0.42977		766.663	-0.22976	-0.2754	-0.31045	-0.19167	-0.25706	-0.233	-0.28604	-0.24491	-0.26745	-0.3712		-0.64836	-0.49693	-0.63852	-0.63852	-0.57524	-0.60968	-0.61842	-0.6561	-0.55334	-0.60058	-0.58281	-0.64055
	785.362	0.18628	0.04614	0.28541	0.21265	0.06225	0.21373	0.25161	0.30984	0.25711		0.5159	0.28417	0.52892	0.4809	0.26927	0.42813	0.39126	0.41767	0.5014	0.26215		785.362	-0.19156	-0.23407	-0.32385	-0.12943	-0.37405	-0.21544	-0.36985	-0.19021	-0.17588	-0.2916		-0.63757	-0.47809	-0.62792	-0.62792	-0.49642	-0.70446	-0.57009	-0.64829	-0.69249	-0.65627	-0.67498	-0.64221
	804.061	0.19334	0.0553	0.31193	0.24795	0.06055	0.08887	0.32808	0.37632	0.2423		0.69771	0.41903	0.56405	0.69509	0.53208	0.60855	0.55695	0.81896	0.59686	0.77377		804.061	-0.28592	-0.33162	-0.35757	-0.27293	-0.33415	-0.39152	-0.32357	-0.34131	-0.30428	-0.28205		-0.64743	-0.47556	-0.6355	-0.6355	-0.75175	-0.57451	-0.6861	-0.60928	-0.75094	-0.52144	-0.65714	-0.53845
	822.76	0.38438	0.0337	0.4658	0.5829	0.11619	-0.10743	0.26682	0.29923	0.50653		0.57108	0.2828	0.57367	0.47388	0.47564	0.35655	0.24327	0.43055	0.41164	0.35138		822.76	-0.23876	-0.28334	-0.36697	-0.30522	-0.33753	-0.31871	-0.2506	-0.37602	-0.26282	-0.3294		-0.64958	-0.46559	-0.63405	-0.63405	-0.57296	-0.71847	-0.76214	-0.61734	-0.5776	-0.54029	-0.71711	-0.66551
	841.46	0.23995	0.06907	0.28662	0.11867	0.24892	0.19179	0.29325	0.01544	0.21736		0.57872	0.29361	0.61137	0.53627	0.27741	0.76519	0.71998	0.50692	0.39988	0.60421		841.46	-0.29915	-0.32595	-0.35617	-0.31401	-0.34162	-0.28489	-0.35757	-0.28808	-0.34368	-0.36435		-0.63224	-0.44072	-0.60788	-0.60788	-0.68515	-0.5619	-0.68507	-0.59734	-0.45352	-0.54813	-0.42809	-0.5973
	860.159	0.53916	0.0707	0.47798	0.32043	0.709	0.45805	0.12262	0.37493	0.61032		0.42602	0.27952	0.34631	0.45961	0.29654	0.37502	0.32009	0.37731	0.30027	0.38639		860.159	-0.32712	-0.35426	-0.32608	-0.32876	-0.32624	-0.32614	-0.32094	-0.32762	-0.36415	-0.34033		-0.63746	-0.45322	-0.62291	-0.62291	-0.69101	-0.52394	-0.57308	-0.46657	-0.43862	-0.48784	-0.66241	-0.63023
	878.858	0.598	0.0789	0.40544	0.05488	0.76513	0.4681	-0.19421	0.1838	0.32297		0.53648	0.25969	0.55232	0.37929	0.26992	0.38566	0.40955	0.53496	0.68168	0.33575		878.858	-0.30354	-0.33671	-0.39265	-0.36488	-0.37336	-0.35449	-0.36993	-0.39486	-0.29948	-0.30919		-0.6091	-0.44413	-0.59485	-0.59485	-0.45874	-0.55649	-0.68057	-0.54707	-0.58244	-0.5617	-0.53315	-0.67491
	897.557	0.21914	-0.00127	0.23619	0.01267	0.18575	0.22182	0.26342	0.16271	0.05049		0.51947	0.27675	0.55613	0.28067	0.65549	0.46133	0.70755	0.6098	0.48435	0.60401		897.557	-0.30741	-0.33708	-0.387	-0.34617	-0.38806	-0.40302	-0.29268	-0.38423	-0.36064	-0.31285		-0.63142	-0.44936	-0.61208	-0.61208	-0.56555	-0.75829	-0.48252	-0.74765	-0.64531	-0.49916	-0.54574	-0.50344
	916.256	0.33065	0.10305	0.27855	0.19061	0.11581	0.3491	0.31536	0.07579	0.21005		0.48394	0.23712	0.53032	0.38707	0.46441	0.1369	0.44327	0.49062	0.56446	0.62072		916.256	-0.24181	-0.28229	-0.39944	-0.341	-0.25052	-0.36481	-0.12958	-0.46807	-0.3337	-0.22552		-0.62468	-0.41181	-0.60581	-0.60581	-0.57159	-0.55214	-0.57288	-0.52888	-0.6096	-0.56171	-0.52076	-0.62811
	934.955	0.53514	-0.02693	0.30523	0.18258	0.34493	0.65914	0.37893	-0.39269	0.51453		0.51251	0.2634	0.55584	0.21921	0.81246	0.64035	0.42917	0.70312	0.55165	0.19193		934.955	-0.16673	-0.20101	-0.35823	-0.37129	-0.28457	-0.20193	-0.27101	-0.42052	-0.18737	-0.26619		-0.63944	-0.44886	-0.62805	-0.62805	-0.66641	-0.68544	-0.40641	-0.49605	-0.65848	-0.66744	-0.58312	-0.52921
	953.654	0.4503	-0.04559	0.16113	-0.14632	0.23339	0.05398	-0.38809	0.29894	-0.04638		0.49239	0.26526	0.49502	0.26749	0.39462	0.48939	0.3587	0.17236	0.469	0.42403		953.654	-0.1468	-0.1685	-0.34436	-0.38579	-0.20796	-0.02686	-0.22657	-0.25763	-0.26601	-0.14242		-0.59706	-0.37572	-0.56821	-0.56821	-0.4407	-0.4771	-0.71644	-0.54243	-0.58127	-0.5479	-0.58664	-0.55217
	972.353	0.21414	-0.12196	0.04489	0.11875	0.30995	0.05304	0.16792	0.18388	0.1099		0.27554	0.22756	0.14526	0.25988	0.11126	0.24243	0.21889	0.19904	0.11528	0.25027		972.353	-0.0315	-0.04746	-0.33588	-0.23246	-0.08948	-0.37291	-0.12784	0.01898	-0.11822	-0.37145		-0.42838	-0.22843	-0.40687	-0.40687	-0.15131	-0.50099	-0.32066	-0.18237	-0.3375	-0.36958	-0.33948	-0.21322
	991.052	0.22589	-0.17375	-0.04991	-0.25762	-0.24673	-0.38237	-0.31578	0.12693	0.0766		0.15085	0.13124	0.15332	0.15378	0.15116	0.14893	0.15394	0.13345	0.16411	0.14147		991.052	0.00154	-0.05318	-0.24367	-0.03655	0.04474	-0.1777	0.07907	-0.11822	-0.07614	-0.15095		-0.27637	-0.12526	-0.27197	-0.27197	-0.13856	-0.19772	-0.29577	-0.14837	-0.31488	-0.10358	-0.3272	-0.27935
	1009.75	0.32873	-0.19884	-0.11182	0.10944	-0.23471	0.64402	-0.00797	0.21311	-0.6106		0.09845	0.06354	0.14411	0.11965	0.14303	0.09154	0.08777	0.07798	0.0592	0.11528		1009.75	0.06701	0.02201	-0.15607	0.09137	-0.04192	-0.06119	-0.05819	0.03684	-0.14511	-0.09198		-0.19576	-0.02193	-0.1707	-0.1707	-0.2007	-0.15687	-0.13851	-0.09102	-0.24908	-0.12711	-0.08079	-0.10033
	1028.45	0.39178	-0.18074	-0.12582	-0.24862	-0.01039	-0.16112	-0.10682	-0.09919	-0.30888		0.02091	0.11719	0.00229	0.19773	0.14657	0.05444	0.17868	0.14329	0.01416	0.06399		1028.45	0.05559	0.02296	-0.0991	-0.18941	-0.09782	-0.09887	-0.06393	0.01855	-0.01973	-0.1694		-0.13512	0.06731	-0.10794	-0.10794	-0.14998	0.05533	0.01589	-0.10861	-0.17857	-0.08487	-0.20154	-0.07187
	1047.15	0.34971	-0.15287	-0.07913	-0.12452	0.44499	0.51366	-0.17765	-0.63767	0.29827		0.07535	0.09538	0.14146	0.08599	0.1835	0.1825	0.07043	0.1007	0.11862	0.09175		1047.15	0.03157	0.01068	-0.05231	0.01467	0.06252	0.02929	0.00724	-0.02851	0.0304	0.00915		-0.07186	0.079	-0.06023	-0.06023	0.05454	0.03392	-0.04928	0.02282	-0.01042	-0.00596	0.00612	0.0397
	1065.85	0.22805	-0.13419	-0.08651	-0.42101	-0.17933	-0.28907	0.04626	0.13633	-0.27348		0.08133	0.06573	0.12493	0.06225	0.15018	0.07682	0.12206	0.04674	0.03932	0.06921		1065.85	0.10509	0.01597	-0.03563	0.01772	0.00367	0.10362	0.06618	0.00279	0.00019	0.00278		-0.04214	0.09585	-0.03245	-0.03245	0.14187	-0.05259	0.05905	-0.02605	0.04448	-0.037	0.14318	-0.00476
	1084.55	0.34963	-0.08899	-0.01215	-0.10522	0.15709	0.17574	-0.39901	0.269	0.19439		0.13475	0.13078	0.12743	0.1328	0.13293	0.13239	0.12632	0.13066	0.12314	0.13572		1084.55	0.04596	0.02208	-0.04269	0.08597	-0.01604	-0.09986	-0.0234	0.02297	-0.02442	-0.0013		-0.01158	0.16047	0.0142	0.0142	0.04865	-0.09694	0.1628	0.03412	-0.05998	0.01537	0.07363	0.04718
	1103.25	0.23957	-0.0884	-0.09091	0.12729	-0.3124	-0.01789	0.02491	0.16212	0.2193		0.10131	0.0649	0.18966	0.10144	0.09027	0.16635	0.00769	0.14732	0.13931	0.05907		1103.25	0.06866	0.04001	-0.03257	-0.07023	0.06437	0.08132	0.01741	-0.01342	-0.01586	0.11046		0.00651	0.1362	0.02193	0.02193	0.05169	0.04456	0.11254	0.0903	-0.00873	0.03073	0.00335	0.06647
	1121.95	0.20705	-0.14905	-0.10235	-0.0094	-0.10483	0.03446	-0.00812	-0.24298	0.06061		0.1669	0.13324	0.20423	0.14846	0.17579	0.12843	0.17448	0.16017	0.1531	0.163		1121.95	0.04349	0.02141	0.00711	0.01855	0.01527	0.05688	-0.00408	0.01638	0.01218	0.03951		-0.0026	0.18169	0.02043	0.02043	0.04112	0.05478	-0.03228	0.04809	0.09286	-0.02491	0.07876	-0.01363
	1140.64	0.34815	-0.08995	-0.02409	0.15222	-0.1241	-0.0966	0.37987	0.22806	-0.23687		0.07372	0.09271	0.11774	0.10233	0.07198	0.07695	0.10345	0.13676	0.11026	0.09603		1140.64	0.12722	0.04222	-0.02155	-0.03028	-0.10144	0.12393	0.08715	0.11959	0.00666	0.05269		0.05307	0.14661	0.05568	0.05568	0.06608	0.10867	0.06523	0.08108	0.01574	0.08763	0.16015	0.05543
	1159.34	0.27672	-0.0908	-0.0603	-0.28604	0.0873	-0.02193	0.18025	0.09204	0.24782		0.09245	0.06465	0.20187	0.17332	0.19633	0.06781	0.13184	0.17822	0.19863	-0.05155		1159.34	0.03207	-0.0045	-0.04473	-0.04028	0.03005	0.03635	0.0276	0.0001	-0.07556	0.02413		-0.00071	0.17008	0.0178	0.0178	0.1908	0.10715	-0.05678	0.11036	-0.0086	0.10733	-0.0193	0.03869
	1178.04	0.34853	-0.05185	-0.00443	-0.0594	0.23571	0.28159	0.17696	-0.02002	-0.10262		0.05202	0.13889	0.01855	-0.00652	0.18583	0.0843	0.18031	0.02987	0.12017	0.12435		1178.04	-0.01783	-0.0211	-0.01392	-0.02254	-0.01511	-0.01226	-0.01699	-0.01159	-0.02473	-0.01326		-0.00462	0.18743	0.01391	0.01391	0.04675	0.02279	0.32299	-0.10362	0.08449	0.0647	-0.07077	0.13974
	1196.74	0.19261	-0.07999	0.00099	-0.07185	0.11894	-0.02086	0.06727	0.17666	0.20114		0.11504	0.09394	0.14004	0.0694	0.12107	0.14222	0.15001	0.12872	0.10492	0.14089		1196.74	-0.00271	-0.00779	-0.0619	0.02736	-0.01372	-0.02625	-0.05168	-0.06471	-0.0235	0.03232		0.01292	0.15823	0.02326	0.02326	-0.0255	0.0557	-0.1429	-0.03367	0.12249	0.00203	0.04673	0.09072
	1215.44	0.31878	-0.04209	0.01813	0.36952	0.07592	0.38219	0.21142	0.09777	-0.1327		0.02449	0.05061	0.07326	0.08554	0.07827	0.04254	0.02722	0.05286	0.05822	0.06075		1215.44	-0.0183	-0.00923	-0.0249	-0.02658	-0.00371	-0.02576	-0.01151	-0.01497	-0.00729	-0.01706		-0.00338	0.12183	0.00822	0.00822	0.07963	-0.00377	0.09192	0.03445	0.01742	-0.012	0.11128	-0.0815
	1234.14	0.26556	-0.10841	0.01991	0.23762	0.08928	-0.54657	0.52826	0.1157	-0.14687		0.06727	0.14767	-0.05774	-0.00171	0.09203	0.16744	0.00483	0.14412	0.06946	0.08059		1234.14	0.07168	-0.0122	-0.02381	0.09808	0.05693	-0.02256	0.05532	0.02834	0.08607	-0.09649		0.00491	0.17125	0.02471	0.02471	0.24035	-0.03177	0.01306	0.01943	0.16916	0.08632	0.05578	-0.05351
	1252.84	0.20462	-0.05983	0.00824	-0.08254	0.02142	0.13824	0.06481	-0.20582	-0.01681		0.0888	0.1591	-0.02002	0.0097	0.08549	0.0479	0.10572	-0.04944	0.18958	-0.00594		1252.84	0.00104	0.00071	-0.05494	-0.00551	0.02297	0.0047	0.01906	-0.04176	-0.02296	-0.0032		-0.04395	0.15612	-0.02266	-0.02266	0.03614	-0.02169	0.15782	0.06556	-0.0292	0.03595	0.15576	0.11175
	1271.54	0.39412	-0.08247	0.0045	0.1721	0.47087	0.39222	0.16232	-0.41612	0.46617		0.00031	0.06265	0.02627	0.03698	0.01087	0.01768	0.00017	0.00557	0.02604	0.05483		1271.54	-0.00764	-0.04655	-0.02665	-0.00614	-0.02451	-0.03438	-0.0499	0.00663	-0.02069	-0.0199		-0.00978	0.14754	0.00475	0.00475	-0.06477	0.25768	0.1118	-0.04747	0.07317	0.03842	-0.04095	0.01972
	1290.24	0.21313	-0.1007	0.09122	0.0583	0.08639	0.0794	-0.07633	0.10674	-0.26033		0.04851	0.12862	0.07314	0.04561	0.10303	0.02389	0.06392	0.13316	0.08115	0.03678		1290.24	-0.07469	-0.06356	-0.02013	-0.0671	-0.09593	0.02399	0.01313	-0.04286	-0.04135	-0.01104		0.02125	0.14074	0.03402	0.03402	0.04419	0.09945	0.0812	0.07412	0.05238	0.0217	0.06765	0.03249
	Fig. 5g
	UAS-hid / +
		grey																									blue
		fly1	fly2	fly3	fly4	fly5	fly6	fly7	fly8	fly9	fly10	fly11	fly12	fly13	fly14	fly15	fly16	fly17	fly18	fly19	fly20	fly21	fly22	fly23			fly1	fly2	fly3	fly4	fly5	fly6	fly7	fly8	fly9	fly10	fly11	fly12	fly13	fly14	fly15	fly16	fly17	fly18	fly19	fly20	fly21	fly22	fly23
	ZT 1	894	1017	1026	997	916	912	894	1025	923	884	990	942	919	984	1007	922	905	906	988	1016	955	937	990			663	549	665	845	832	680	598	469	602	913	616	690	668	573	491	553	483	562	800	630	926	592	734
		731	583	789	374	711	609	444	741	607	706	786	699	637	638	604	776	557	643	629	836	824	892	718			187	775	386	10	428	446	321	247	200	348	356	238	135	579	185	348	327	540	448	253	342	190	82
	ZT 2	226	160	271	273	226	327	220	299	282	386	128	309	179	289	427	272	217	318	304	324	212	301	329			186	103	43	102	77	156	90	70	43	106	95	105	168	15	163	168	131	157	5	106	176	88	148
		344	108	175	205	270	279	266	199	167	297	173	273	326	148	265	388	283	306	271	219	218	105	401			5	6	7	6	7	7	3	6	10	4	7	1	5	3	8	5	10	3	7	2	9	3	4
	ZT 3	30	54	45	70	14	52	81	45	94	76	38	40	3	65	62	1	60	63	73	27	8	26	58			4	4	2	3	1	1	0	1	2	3	2	4	4	1	2	4	1	3	2	3	3	1	2
		27	55	20	55	25	19	20	23	41	38	39	50	23	62	35	30	11	38	15	50	40	7	50			4	4	2	1	5	2	2	1	2	0	1	2	2	6	4	4	1	1	2	0	0	2	1
	ZT 4	21	22	28	21	9	16	34	17	22	16	27	38	37	17	15	36	20	31	24	32	30	32	24			21	27	19	7	23	19	18	19	21	24	23	16	22	20	22	20	21	18	27	19	22	18	12
		387	55	153	213	275	387	270	111	365	261	201	28	276	256	1	75	157	304	115	282	197	74	557			19	36	31	25	19	24	21	33	27	28	19	17	26	16	23	18	21	24	27	23	28	33	12
	ZT 5	79	101	201	45	44	92	6	138	79	168	99	42	157	99	97	120	151	127	69	119	66	150	50			150	60	79	44	5	37	97	48	4	36	12	101	34	116	65	109	45	120	35	59	164	154	18
		36	13	4	23	36	52	42	36	17	17	27	38	45	57	37	51	24	43	6	19	18	10	36			409	212	550	228	404	260	311	404	89	169	169	455	145	96	394	276	341	396	111	176	442	621	42
	ZT 6	17	6	14	19	32	24	17	21	7	10	9	22	15	19	8	22	10	21	21	20	12	17	13			298	220	235	218	294	369	240	255	483	74	378	430	258	441	343	309	203	364	156	321	187	321	150
		27	30	25	30	29	35	26	39	32	29	34	52	35	43	55	34	27	30	31	43	30	32	35			339	223	356	532	253	430	356	238	314	500	674	561	225	427	449	452	450	440	285	316	434	501	463
	ZT 7	16	21	21	14	21	11	22	24	21	15	11	21	22	17	29	16	17	19	13	16	16	15	13			347	495	637	248	541	446	536	393	459	387	430	434	455	515	464	397	326	471	428	508	555	544	381
		30	45	72	56	138	70	35	95	59	39	114	31	131	60	94	70	64	97	78	63	69	72	64			337	661	541	373	612	565	379	407	254	499	398	792	745	631	554	230	554	432	367	564	515	533	363
	ZT 8	225	17	251	163	272	227	270	269	222	44	206	39	167	285	135	194	336	141	138	158	195	215	326			613	573	414	640	366	560	274	430	433	409	353	505	553	622	293	460	489	620	709	521	784	567	269
		120	366	319	223	269	162	233	287	241	184	267	90	308	179	157	181	227	308	153	200	399	260	210			658	687	538	560	675	680	555	594	492	624	492	391	566	664	581	743	699	550	831	603	473	438	544
	ZT 9	378	207	265	337	226	199	276	255	290	313	300	426	355	268	522	293	150	281	399	242	230	360	244			650	499	552	554	689	631	672	817	757	524	770	770	554	866	645	645	633	573	609	754	590	796	592
		358	179	195	222	250	415	258	284	288	252	29	449	477	268	403	426	152	358	343	382	306	386	234			716	635	769	910	762	755	796	698	581	700	903	695	914	614	609	696	644	828	642	857	772	686	575
	ZT 10	479	543	491	499	426	759	532	480	428	509	421	501	348	508	417	363	430	605	404	519	493	425	633			792	819	601	533	826	745	694	702	627	812	819	909	630	693	618	515	774	724	605	557	798	787	659
		234	233	285	284	265	203	256	195	162	238	252	179	220	271	303	304	291	287	233	315	291	175	318			782	796	742	749	778	852	893	781	939	787	581	660	858	855	681	759	792	827	906	871	928	777	744
	ZT 11	299	421	468	484	447	437	421	273	419	482	603	605	431	474	406	296	554	545	510	406	339	651	655			772	868	865	995	790	828	861	809	793	858	828	934	848	856	830	719	912	831	876	924	902	826	772
		498	644	509	583	627	629	652	489	657	551	571	382	696	505	441	530	508	695	762	530	574	529	533			962	805	960	985	904	1016	806	877	815	813	868	885	879	792	1045	985	983	926	861	888	929	926	882
	ZT 12	824	910	866	655	801	742	759	868	714	866	717	710	774	734	742	750	795	752	626	764	479	740	719			867	1017	799	773	827	878	979	839	884	936	768	909	741	802	853	953	903	885	902	888	822	999	846
		756	861	797	815	857	748	756	754	695	748	805	889	842	810	803	843	729	808	811	771	664	910	798			783	849	869	845	989	988	999	934	845	980	901	828	827	986	957	868	812	826	880	691	859	860	769
	ZT 13	426	420	363	345	303	563	233	284	334	412	281	329	332	353	423	494	355	362	664	512	266	248	396			96	84	88	91	89	82	111	92	97	88	82	106	97	84	77	68	92	63	103	92	94	98	98
		53	111	132	100	52	22	107	60	1	76	27	61	59	58	16	83	85	68	60	59	71	15	37			27	15	9	12	10	11	17	14	12	19	19	25	13	24	9	20	31	13	20	4	16	15	27
	ZT 14	34	35	55	48	33	21	18	34	38	33	57	26	17	31	36	35	33	16	16	37	0	53	32			11	14	11	17	5	21	9	12	14	9	0	14	5	15	5	10	10	5	9	6	3	18	17
		37	19	16	41	52	25	18	21	45	34	23	40	29	19	38	29	32	39	27	29	29	16	63			14	32	12	18	26	6	21	20	11	13	1	13	22	12	21	9	25	20	17	19	17	15	11
	ZT 15	47	50	69	51	34	55	37	26	32	45	38	28	44	34	38	44	34	61	49	51	41	38	33			26	25	8	22	38	35	68	14	18	31	25	8	25	49	6	30	51	34	16	27	36	50	34
		51	39	37	48	19	58	57	22	43	55	38	48	34	38	43	55	43	43	19	38	42	45	49			11	18	18	18	7	3	17	12	12	9	12	19	19	16	17	0	19	9	14	19	20	14	12
	ZT 16	34	49	48	40	59	54	31	10	35	76	47	88	64	53	64	51	57	57	55	72	37	35	27			9	11	14	17	27	7	13	26	12	7	18	17	6	15	18	17	21	23	11	7	23	29	11
		50	50	66	45	53	66	60	38	32	68	28	46	77	43	54	71	50	51	50	54	64	65	30			22	21	56	40	31	32	14	49	19	37	24	30	31	32	24	24	34	48	19	27	21	19	13
	ZT 17	30	16	29	39	32	1	34	51	34	27	51	44	34	41	31	43	36	47	35	34	45	13	54			54	31	45	44	26	26	54	31	46	52	40	29	44	45	37	35	29	29	25	40	30	36	55
		28	42	25	52	38	30	71	1	60	49	16	51	33	19	44	41	29	41	45	27	36	34	40			0	1	2	4	2	3	3	3	2	2	0	0	3	1	0	0	1	2	3	1	3	1	2
	ZT 18	37	36	27	31	36	52	32	40	33	40	32	41	25	27	41	25	32	25	28	26	43	49	19			15	4	20	8	9	10	13	24	12	5	19	15	13	13	17	19	18	18	13	16	21	13	11
		49	47	28	42	62	36	63	44	21	43	61	28	39	31	40	54	34	49	31	37	51	51	40			23	7	25	23	17	18	20	22	19	7	16	11	21	23	14	21	23	22	14	14	18	30	12
	ZT 19	28	33	16	23	31	28	21	27	32	28	26	25	26	25	23	22	30	24	25	29	26	24	22			13	38	41	27	3	40	33	43	24	18	36	5	34	27	19	18	43	19	16	50	39	31	26
		12	12	22	14	20	16	16	18	23	13	3	13	17	7	18	21	9	13	15	16	11	17	13			28	2	27	56	14	9	28	61	50	17	28	37	22	0	41	41	44	55	47	5	6	40	83
	ZT 20	37	47	38	46	52	35	41	30	41	29	56	48	52	27	28	42	30	28	26	23	53	67	55			18	19	15	11	10	7	13	0	16	15	12	3	13	12	8	1	16	27	16	12	15	23	14
		39	57	60	71	35	50	38	41	22	32	63	40	50	52	45	34	32	31	26	56	32	60	14			12	7	3	8	14	1	11	12	14	6	27	22	14	11	12	11	16	9	14	16	17	6	12
	ZT 21	7	10	24	19	18	9	16	12	14	13	13	17	10	19	2	8	22	3	21	14	16	21	20			23	29	29	18	23	28	18	18	20	20	22	19	19	10	21	12	22	16	25	21	20	15	22
		47	53	26	21	46	53	25	24	34	27	45	11	44	40	66	42	46	31	40	67	25	56	25			6	9	12	7	2	5	10	4	8	1	8	2	8	9	15	11	11	7	7	9	4	9	9
	ZT 22	58	15	45	70	16	59	74	2	56	39	89	47	39	31	31	52	45	70	21	61	25	7	52			6	2	4	4	9	7	4	7	5	6	3	3	7	6	6	5	3	4	2	4	4	3	5
		45	44	48	40	27	50	48	44	54	53	59	53	47	29	56	36	56	36	56	39	57	53	58			21	17	35	17	27	19	29	24	28	28	18	25	25	17	17	25	21	22	26	23	20	28	19
	ZT 23	52	56	49	63	52	47	59	59	48	30	49	47	44	55	56	62	69	59	56	45	40	55	61			19	19	28	18	13	15	30	17	13	22	15	25	14	7	7	22	20	19	25	30	19	5	17
		68	61	35	71	30	18	86	52	56	76	72	49	71	59	71	47	39	42	39	47	89	93	62			10	8	7	4	12	7	11	6	7	5	6	8	10	7	7	9	5	9	7	8	2	6	7
	ZT 24	367	478	323	520	158	218	194	272	197	339	513	342	273	67	266	294	438	276	343	341	391	219	155			12	8	17	9	18	16	7	23	8	25	11	19	19	28	5	15	8	3	8	34	15	20	18
		941	604	753	893	797	1058	931	904	855	641	660	885	769	583	759	912	907	801	604	908	712	959	765			19	26	30	21	19	29	23	29	32	28	25	20	23	14	29	34	39	24	33	23	25	27	28
	Fig. 5h
	UAS-GtACR / +
		grey																									blue
		fly1	fly2	fly3	fly4	fly5	fly6	fly7	fly8	fly9	fly10	fly11	fly12	fly13	fly14	fly15	fly16	fly17	fly18	fly19	fly20	fly21	fly22	fly23	fly24		fly1	fly2	fly3	fly4	fly5	fly6	fly7	fly8	fly9	fly10	fly11	fly12	fly13	fly14	fly15	fly16	fly17	fly18	fly19	fly20	fly21	fly22	fly23
	ZT 1	877.012	938.013	902.685	912.371	859.542	904.041	870.885	946.752	885.43	860.113	891.402	866.18	911.864	845.457	900.274	918.597	850.944	878.772	877.224	858.462	910.878	908.342	931.087	814.776		377	324	417	319	318	285	403	368	314	332	414	312	350	400	455	373	373	383	369	319	319	438	378
		858.003	867.944	756.03	788.297	764.255	748.126	880.743	693.482	844.48	751.825	791.93	891.428	758.006	738.617	847.284	803.154	804.79	931.284	767.667	829.04	821.441	825.4	761.367	736.1		285	361	308	225	303	303	391	355	294	345	377	383	380	314	236	415	489	381	361	310	276	246	444
	ZT 2	538.782	668.456	559.038	599.959	565.675	389.489	516.039	615.681	648.71	778.635	619.09	623.183	531.689	658.972	604.486	480.944	672.874	523.673	573.732	855.384	518.029	581.356	571.266	699.364		111	276	246	239	102	231	249	257	301	182	194	210	202	110	127	139	219	228	241	157	243	219	197
		359.817	473.53	462.527	500.848	592.532	568.471	396.198	470.985	353.96	560.789	541.998	223.792	553.412	266.816	345.796	339.673	469.971	371.078	440.336	281.118	440.333	526.621	392.919	489.795		109	96	62	155	83	112	117	119	112	56	156	71	100	108	130	91	112	157	130	73	92	159	121
	ZT 3	200.266	104.993	79.464	61.8318	31.396	120.539	20.3084	137.93	155.992	113.555	179.242	162.717	82.2024	98.7044	141.544	154.072	64.5215	97.552	126.527	118.361	10.0179	168.031	118.558	55.9408		37	58	48	64	70	66	54	31	69	49	39	53	31	43	40	22	63	40	94	58	76	77	76
		68.3796	68.7725	44.348	52.6206	56.2881	37.7018	31.7377	82.5011	55.0435	58.4662	74.7609	70.3927	56.24	80.7725	39.1856	32.9192	28.6848	85.774	112.406	71.2711	62.594	92.9438	46.2911	79.0137		48	80	102	50	60	68	73	97	67	76	79	81	72	56	94	42	56	98	27	117	117	86	107
	ZT 4	52.6474	53.6446	59.0652	76.8834	57.8368	79.2497	106.174	117.753	28.3764	82.2969	96.6974	57.0362	90.523	64.9589	91.6862	75.6319	72.5421	77.6778	84.0867	121.665	87.7524	117.744	114.701	115.281		67	92	29	34	75	86	12	56	35	87	54	72	53	115	63	109	74	67	53	22	93	31	79
		31.4755	6.00994	27.5823	24.7159	64.902	14.1966	53.1072	15.5872	34.6742	18.5064	26.1083	25.343	15.4699	54.4613	22.0097	49.4177	53.7169	45.3905	62.3983	42.696	64.4117	66.0206	69.8614	51.2673		113	134	116	134	74	91	162	116	149	25	217	139	207	72	52	104	124	202	76	161	110	160	92
	ZT 5	36.1523	86.0465	99.1389	96.1043	64.5067	99.9561	79.001	43.7077	38.5189	49.2918	101.386	99.7855	70.0542	100.561	117.539	130.889	137.803	58.9668	49.8896	91.5898	112.682	68.4658	29.2627	60.6906		112	127	86	103	100	35	46	100	137	33	42	74	89	82	127	99	46	76	70	109	78	71	101
		127.579	117.82	95.7605	161.456	91.3301	140.911	150.717	256.256	185.982	170.402	85.9806	203.067	73.5979	89.7182	236.501	186.721	129.097	116.502	201.225	105.124	90.9783	175.444	119.894	51.0235		130	120	110	161	56	104	157	104	123	96	221	74	139	114	146	121	84	109	118	61	72	5	111
	ZT 6	125.527	172.428	173.814	148.741	114.191	232.236	216.043	142.863	105.717	216.125	162.38	173.885	204.594	140.359	161.923	204.956	202.821	173.689	149.574	295.082	166.633	240.237	145.447	136.708		102	239	121	205	205	198	210	196	26	123	146	251	38	136	127	162	139	144	223	15	161	164	219
		19.2146	39.5764	23.8757	47.5129	40.6483	28.852	27.2721	36.3333	42.3418	18.8712	23.176	19.1618	42.7689	40.1561	36.6673	51.1394	30.0074	21.9284	40.9389	16.2052	31.7868	4.21809	6.16131	31.313		112	92	85	162	73	185	69	12	150	106	155	40	95	70	115	68	89	133	137	80	91	76	133
	ZT 7	62.8638	57.5797	54.9162	31.9826	4.45424	57.3145	70.5769	71.6917	77.8427	66.1057	18.6172	30.8365	64.012	42.1317	88.6626	59.8304	45.352	40.2668	28.9459	47.7143	67.463	61.3869	96.7482	62.9813		303	353	213	12	267	237	239	237	212	148	199	272	207	213	246	224	322	279	105	315	270	294	275
		93.105	124.51	104.21	70.9581	109.668	61.6921	79.6193	75.2454	100.311	26.325	63.695	169.544	149.93	37.0094	79.5959	57.0877	102.076	69.5687	68.7698	145.984	54.0642	142.627	177.172	87.4036		302	429	297	393	268	280	193	310	262	321	296	232	195	166	433	252	202	243	279	318	329	185	402
	ZT 8	148.11	204.005	131.636	153.674	176.67	99.756	14.0515	102.262	97.4235	120.644	77.7541	87.1477	63.7397	94.8505	156.075	107.225	176.661	49.8372	41.9787	43.5798	114.863	103.544	73.2517	126.885		433	488	420	489	302	439	397	428	399	398	464	320	614	381	374	485	442	453	455	535	345	348	431
		290.102	270.582	283.667	387.369	425.913	317.516	243.852	375.652	314.465	262.745	258.036	376.7	373.789	333.417	263.431	417.949	333.726	227.581	377.669	232.669	298.955	396.521	191.43	310.375		437	482	350	365	505	533	621	519	443	474	398	566	508	448	411	420	415	451	368	510	489	521	437
	ZT 9	267.502	381.585	363.751	385.4	330.105	390.646	342.105	349.879	234.754	373.237	358.015	303.736	366.228	349.717	425.1	302.67	371.75	215.525	406.625	305.057	353.225	371.241	307.059	301.879		373	471	606	520	461	510	492	536	544	501	478	529	466	522	471	499	460	467	530	358	484	352	480
		579.852	512.842	513.471	475.431	489.478	484.562	548.356	488.796	533.013	497.974	490.474	421.815	499.193	432.187	481.535	397.534	376.088	461.054	542.129	518.297	566.133	516.396	561.725	574.457		532	363	437	460	641	403	449	412	445	539	304	289	487	498	522	475	515	520	385	489	468	343	320
	ZT 10	567.949	411.453	488.927	506.895	524.891	533.132	688.557	521.676	476.771	523.353	478.462	534.379	636.06	657.598	588.539	431.631	492.787	486.805	469.063	507.324	515.797	615.975	592.558	529.23		369	416	464	510	496	452	338	491	334	366	424	395	427	404	427	493	421	449	411	421	408	445	473
		652.653	703.34	663.872	670.842	657.794	667.914	700.064	659.989	729.453	638.505	754.003	715.32	650.448	707.009	671.259	685.607	711.338	725.547	719.974	579.951	713.556	678.412	709.169	695.392		478	545	369	446	376	501	467	483	400	446	596	579	487	476	491	548	535	495	537	583	515	525	502
	ZT 11	746.246	638.396	733.98	638.187	688.886	661.143	772.722	695.382	603.6	776.984	637.106	762.297	734.365	674.12	622.596	611.608	672.219	690.836	730.209	712.561	619.585	696.619	573.09	721.775		664	673	607	641	758	666	623	506	714	633	708	735	662	701	647	602	780	670	590	598	705	661	747
		737.779	788.285	673.602	765.322	736.288	774.307	756.261	732.208	757.769	760.551	673.377	719.252	708.74	757.718	716.074	720.573	753.897	708.404	738.566	701.005	699.827	679.354	733.322	771.592		685	719	632	671	695	645	640	633	698	619	591	667	620	524	715	680	625	668	595	665	640	748	643
	ZT 12	750.056	780.348	847.589	842.89	740.269	815.599	771.607	827.949	655.086	684.323	723.268	734.972	822.346	760.158	713.294	734.041	691.892	783.094	676.181	753.813	791.195	738.983	754.989	782.17		607	625	656	603	637	704	650	640	609	724	671	599	660	704	738	679	648	666	654	698	684	696	577
		785.003	842.111	884.36	811.207	825.889	866.858	832.564	882.304	899.177	842.27	872.127	856.135	868.455	878.308	915.709	823.298	868.979	871.075	863.372	871.219	823.472	871.321	868.311	920.531		616	703	667	664	720	685	696	682	675	700	687	709	678	660	732	729	650	658	662	723	636	730	745
	ZT 13	205.076	193.289	195.877	220.872	165.08	207.468	186.453	212.315	199.749	197.799	191.786	179.799	208.279	183.639	190.795	219.589	171.223	170.787	204.558	226.206	176.421	207.581	188.13	202.547		174	175	206	201	196	219	244	199	214	220	253	198	223	189	214	278	242	204	229	246	227	158	235
		36.5735	37.6807	37.8928	43.8059	36.6185	31.6409	32.7953	35.1171	37.7642	39.379	38.2704	41.8074	39.9017	39.6612	38.6823	33.2573	40.8308	41.2642	43.7233	43.3064	43.674	33.0555	42.904	46.8167		30	39	45	44	21	7	14	21	36	21	27	34	32	17	26	9	27	21	39	26	39	51	12
	ZT 14	45.4818	34.5243	39.3966	40.6356	44.4199	37.359	42.7984	45.7465	39.5466	38.6548	38.8452	36.5209	33.2853	41.9523	48.2185	50.6277	43.0031	39.953	48.7235	39.2234	47.9254	33.7188	42.0009	41.0736		45	42	38	32	45	37	25	50	28	43	12	34	1	52	34	46	3	35	53	47	36	25	2
		55.0906	49.3841	42.8133	49.1284	58.7891	38.9456	33.3772	42.1833	50.78	48.0606	50.8213	55.0022	41.4807	48.7516	47.4568	39.2538	39.4914	36.9951	41.5262	46.8869	44.3705	37.655	34.0792	33.6966		30	0	31	18	11	8	27	53	11	0	58	25	30	2	44	7	8	4	29	50	25	2	27
	ZT 15	34.338	33.3273	40.6039	31.7115	30.7852	34.3003	30.0948	33.6498	37.1133	31.1765	34.9268	33.5674	36.1882	33.5578	33.9782	31.4705	37.2197	34.3661	29.5216	27.9753	34.3613	28.6187	33.7256	32.0318		4	14	17	7	3	16	13	17	5	12	8	18	26	6	24	6	13	14	2	15	1	10	16
		42.3845	50.0334	37.2006	47.536	40.1625	45.6765	41.5109	39.882	42.9915	64.939	50.3331	56.7484	49.7937	32.2013	43.9266	32.9277	45.955	40.2822	45.4724	30.1153	42.8868	35.9831	41.4579	59.0198		18	13	21	18	10	26	5	20	19	25	29	35	5	16	23	1	0	28	18	9	25	27	1
	ZT 16	51.7217	42.9532	40.4492	31.5145	32.835	39.4018	43.4115	43.7333	35.5751	37.6335	38.4455	37.3975	37.4291	42.2901	39.3703	39.94	41.8179	44.6454	40.6125	41.1588	36.6695	48.6828	36.9407	39.7475		29	5	0	19	13	19	23	50	23	24	32	24	40	31	18	23	9	14	33	31	3	30	41
		53.2454	43.4864	45.0659	45.4445	51.5106	42.9984	52.4105	45.3378	31.6819	44.5338	31.5629	35.132	46.4071	39.2602	46.4323	41.0965	46.7031	41.2482	38.6351	40.0056	37.9829	42.0941	36.9079	32.6348		14	21	20	18	9	11	15	19	15	9	10	17	16	9	17	4	28	15	14	18	11	16	25
	ZT 17	48.8512	41.8518	44.4414	47.1036	47.4699	45.8078	43.3012	59.1505	57.7874	53.6595	56.2718	41.3504	47.2476	39.0282	59.5586	55.3269	53.4305	47.3966	42.4033	51.3047	47.7365	60.6049	46.9069	55.8223		11	12	14	19	15	17	20	14	9	21	20	16	21	11	24	17	21	20	9	16	18	24	8
		44.897	32.8027	50.8248	47.7072	26.3709	44.8025	42.2901	45.8364	43.6993	34.732	42.636	47.6428	40.819	37.2023	37.2549	34.1137	43.8198	45.6653	45.6071	38.7495	29.5983	52.6276	40.6977	33.4887		34	21	26	27	20	27	31	21	33	15	15	33	49	15	31	10	27	30	36	25	13	16	13
	ZT 18	39.8164	26.4856	36.6956	37.5169	26.6713	34.2341	32.942	36.2192	38.2592	32.8429	35.8889	37.9442	39.9146	26.5028	39.7768	33.4979	36.4475	42.3122	38.1332	36.4297	35.3045	41.3393	34.0456	40.3033		13	15	3	1	6	13	16	11	12	14	8	3	15	11	12	13	20	20	8	5	17	15	17
		32.1098	54.7957	42.3688	40.2417	33.8419	34.8002	37.3721	30.7941	40.2633	43.2341	45.3025	48.0248	39.2754	39.8091	53.0932	46.203	49.3325	46.4618	51.8995	32.8735	37.5335	42.8016	44.4425	34.231		34	16	11	13	6	28	5	9	10	15	22	23	5	8	10	29	20	30	20	8	12	17	9
	ZT 19	36.3321	40.1868	32.438	42.1155	36.2413	40.4199	26.7129	32.3549	33.3862	29.6684	28.6144	43.6204	38.0641	39.3676	32.3275	47.4721	40.1188	41.1005	31.4211	34.6809	34.8602	46.979	35.9787	33.7659		20	32	13	14	31	58	21	32	18	40	18	29	47	36	42	32	18	27	26	55	33	25	27
		40.2016	44.6789	36.277	54.875	36.2624	49.817	50.5481	51.2603	40.1479	39.5116	35.5626	54.375	59.9891	46.0423	36.4559	52.555	64.6805	37.8479	34.0842	47.5829	32.764	41.9176	50.2602	36.0062		27	24	16	25	25	26	22	36	23	26	19	31	13	15	27	38	28	4	35	14	10	20	26
	ZT 20	45.1195	39.0239	39.7712	27.5984	32.7395	37.4698	36.4836	37.1173	28.9177	37.446	42.2954	41.1061	35.3058	41.1016	35.9952	39.8645	39.6398	33.232	42.8868	33.4069	38.3948	40.9323	31.2059	35.9883		2	28	13	7	18	9	20	20	22	19	36	18	24	30	33	7	26	16	22	16	11	25	5
		55.1532	57.8369	56.9698	55.6364	60.7751	63.7183	49.981	71.0636	51.1063	47.0341	48.0646	61.2981	59.6067	33.779	50.8861	50.9103	54.602	57.3723	54.2546	58.3536	49.5701	45.326	35.8691	52.3199		5	7	25	24	5	26	5	12	33	14	40	36	7	3	20	22	0	1	10	25	0	17	8
	ZT 21	43.3217	49.8905	38.9253	46.923	46.3695	50.7823	38.7598	52.2542	63.0766	56.0189	30.0464	47.43	45.876	40.763	44.8076	37.4993	42.1076	44.8561	37.9597	27.5959	26.9281	41.928	59.0739	21.4694		15	9	22	15	1	21	4	19	17	30	19	24	12	5	22	17	25	13	23	14	20	16	19
		62.7478	37.087	48.3327	67.422	42.9227	45.0778	54.1316	33.4518	57.4969	59.6136	63.5583	55.847	45.4326	52.3255	49.5616	50.402	60.2402	52.9295	55.2827	51.7814	46.3584	47.9175	56.7234	62.7561		18	20	34	42	22	12	25	22	30	30	24	28	10	34	30	20	40	20	18	32	31	38	24
	ZT 22	56.4808	51.2776	52.3145	40.582	47.3738	49.7752	45.5348	46.0991	50.8863	49.8425	39.0927	49.5579	37.671	50.6045	49.1757	51.7517	42.0107	43.398	41.0078	48.1712	35.8147	65.5486	40.807	49.2593		119	10	54	84	54	57	99	84	75	101	110	72	62	85	114	45	85	126	122	53	67	94	134
		32.2531	42.8799	32.1592	45.6499	49.821	33.5494	43.6906	34.968	49.8874	44.7694	48.9833	47.7546	48.2724	51.1266	39.7755	37.2527	43.5543	34.6305	54.0715	33.1372	45.4538	48.0336	51.2397	47.8293		34	24	25	44	31	33	29	35	19	28	39	32	36	3	34	27	54	35	28	40	49	50	39
	ZT 23	72.6983	79.258	81.459	92.9627	58.5378	57.1454	119.235	30.3413	64.4014	64.4772	117.03	46.6268	73.7289	75.2142	84.5291	120.412	83.3938	47.5052	133.285	55.795	62.5283	45.6038	66.3888	89.3465		16	20	6	13	7	13	10	15	14	0	12	0	2	4	1	18	1	22	7	16	4	18	17
		105.004	116.724	119.473	82.7466	67.8312	111.57	44.0415	82.3261	63.9448	109.099	133.003	94.1539	57.4638	92.3145	55.5359	69.8692	82.7046	108.811	67.2153	152.827	48.221	109.541	68.6533	79.4782		12	10	3	0	0	9	1	8	7	12	4	9	9	12	1	6	2	5	4	4	5	0	7
	ZT 24	203.298	317.333	217.751	314.961	194.411	315.786	86.754	230.546	370.683	306.848	178.656	228.173	254.547	276.291	246.271	232.296	243.493	222.311	149.119	220.941	253.928	262.164	277.68	282.796		12	17	13	19	16	16	13	25	19	15	28	20	17	22	14	15	11	15	12	11	23	17	9
		256.816	249.509	255.851	478.797	200.487	219.98	108.141	30.1356	308.453	357.481	130.97	124.093	526.796	148.692	138.971	204.794	292.124	355.076	301.502	176.714	329.289	360.239	304.014	305.64		11	12	20	14	16	18	13	20	12	9	8	25	22	18	8	12	11	15	17	7	14	14	12
	Fig. 5j
	UAS-hid / +
		grey																									red
		fly1	fly2	fly3	fly4	fly5	fly6	fly7	fly8	fly9	fly10	fly11	fly12	fly13	fly14	fly15	fly16	fly17	fly18	fly19	fly20	fly21	fly22	fly23	fly24		fly1	fly2	fly3	fly4	fly5	fly6	fly7	fly8	fly9	fly10	fly11	fly12	fly13	fly14	fly15	fly16	fly17	fly18	fly19	fly20	fly21	fly22	fly23
	ZT 1	1008	930	934	965	957	942	989	1014	973	973	957	1026	953	973	962	998	978	981	960	967	957	982	969	954		1033	1040	1070	1086	1038	1034	1069	1045	1035	1019	1060	1056	1099	1052	1008	997	1009	1036	1100	1055	1029	1069	1038
		925	913	922	890	986	951	864	818	871	822	887	854	969	911	809	887	882	778	911	841	859	890	831	853		956	932	1051	963	931	996	908	890	937	939	1008	915	1037	931	931	934	1081	1048	981	925	1011	954	1056
	ZT 2	697	755	600	727	743	661	756	758	716	641	716	672	644	748	833	689	684	645	702	637	665	695	791	744		766	868	941	776	797	834	877	893	860	836	856	858	799	768	910	812	844	884	869	915	875	837	854
		285	309	299	287	112	215	90	337	117	127	56	210	359	95	382	207	499	92	323	450	261	325	491	442		644	618	708	459	564	724	657	389	627	464	468	356	389	621	494	749	756	516	398	374	808	423	588
	ZT 3	325	261	493	539	233	251	337	350	193	377	386	426	70	84	184	86	344	614	139	68	366	462	140	325		368	156	576	280	276	438	584	266	342	566	456	450	408	289	474	383	463	145	408	375	322	501	298
		191	9	408	220	4	353	458	395	502	490	538	77	363	336	233	384	286	332	458	310	422	202	122	354		304	239	53	127	215	294	277	429	142	51	275	409	193	262	348	196	119	40	63	210	289	423	79
	ZT 4	52	279	360	242	455	184	370	323	326	323	126	218	222	204	215	442	122	219	159	283	129	101	255	265		204	89	317	451	26	276	385	210	167	183	50	29	117	414	188	236	241	248	471	32	170	470	377
		164	234	125	67	145	257	147	174	4	156	253	274	23	106	154	158	114	291	418	130	160	207	156	78		254	286	441	155	205	443	128	0	89	588	158	89	224	396	455	5	240	122	404	13	304	364	141
	ZT 5	203	80	54	127	34	118	114	147	105	97	11	19	22	119	108	85	47	174	143	100	19	167	141	141		125	90	14	177	148	17	99	73	73	62	77	187	92	39	106	133	140	173	0	50	35	100	22
		186	203	46	69	158	79	142	204	159	10	38	8	129	41	8	102	23	202	99	92	141	133	77	159		129	259	106	0	141	66	61	153	60	126	148	203	183	179	160	164	215	189	140	140	193	63	130
	ZT 6	186	61	197	49	121	148	168	15	90	5	90	180	200	213	305	69	28	186	122	164	274	141	67	251		328	369	233	297	412	142	2	193	161	122	246	193	2	191	81	258	58	457	85	180	30	151	28
		31	37	37	33	31	30	33	31	35	32	37	31	31	28	35	36	30	31	33	25	31	28	28	29		12	14	15	11	9	16	26	14	19	13	11	12	12	14	20	6	7	11	9	12	10	16	16
	ZT 7	107	112	101	111	97	97	94	105	98	104	99	96	98	101	90	105	104	103	100	102	109	103	106	103		21	21	23	21	20	13	23	25	11	28	15	13	17	17	18	22	18	22	22	19	17	20	17
		153	139	152	148	138	139	140	138	134	141	146	127	141	138	150	139	138	152	142	132	140	137	142	152		30	11	16	26	7	16	21	7	22	31	23	7	23	20	20	21	13	29	26	29	23	28	15
	ZT 8	193	199	194	201	195	190	196	191	196	200	201	194	188	197	202	198	189	194	199	196	197	193	200	194		8	17	8	8	11	10	5	10	13	10	12	7	9	9	16	3	12	9	7	9	12	11	0
		308	299	303	312	293	314	325	307	295	303	298	306	302	305	305	308	311	310	296	317	309	293	306	307		21	20	19	18	21	20	14	25	27	18	23	22	22	8	13	17	28	19	21	13	15	18	32
	ZT 9	531	514	514	501	494	541	509	497	523	501	517	502	525	500	512	488	507	491	536	526	483	517	523	524		40	18	13	40	14	29	50	21	18	52	6	24	39	56	38	29	33	24	21	21	34	51	22
		458	466	460	455	492	467	450	465	451	467	473	467	464	442	470	470	476	463	470	473	471	470	474	485		32	20	13	25	32	13	7	11	26	12	33	10	35	20	28	30	36	14	19	5	33	1	30
	ZT 10	486	578	413	502	549	517	461	499	521	587	453	492	541	586	452	453	530	457	419	516	486	471	544	510		41	42	20	116	107	135	35	115	86	48	81	49	138	69	76	99	168	15	125	25	111	77	104
		471	534	570	520	521	628	544	561	567	589	568	558	555	472	505	575	587	491	588	543	544	562	521	443		163	134	165	202	203	206	130	164	124	175	219	200	159	160	148	129	66	151	167	205	130	116	164
	ZT 11	754	711	741	708	708	818	759	799	848	790	809	656	922	801	637	788	652	724	755	820	796	826	728	889		289	311	394	258	420	291	229	96	359	252	286	383	345	415	283	400	314	257	318	288	201	311	345
		837	812	787	819	899	808	819	851	907	784	846	772	877	841	794	856	820	860	829	840	848	823	925	836		388	361	413	442	328	383	418	457	414	408	457	471	490	426	454	295	454	398	492	447	431	449	435
	ZT 12	805	957	854	933	886	872	931	892	994	958	938	981	940	920	995	930	934	959	916	979	917	877	809	927		887	886	771	821	620	716	715	700	700	751	690	665	775	819	859	794	713	805	797	748	725	787	760
		936	911	874	822	896	946	884	869	929	876	912	903	897	1016	922	960	938	931	962	872	853	878	981	974		892	911	919	852	873	883	865	864	892	896	928	835	838	816	826	825	897	847	902	817	795	887	869
	ZT 13	285	293	287	256	312	307	302	258	297	297	288	292	276	262	341	252	319	258	319	330	369	330	285	304		930	948	879	902	904	831	913	903	854	868	1011	965	905	949	896	942	844	863	897	859	877	949	922
		133	220	15	10	211	39	42	299	225	280	140	102	49	69	118	20	157	21	13	106	51	56	38	63		669	440	539	632	537	463	696	605	545	706	593	506	656	764	467	593	639	686	648	731	608	491	621
	ZT 14	46	147	22	237	79	208	156	7	146	69	65	78	119	114	36	105	14	42	175	205	128	108	1	89		333	603	453	258	541	389	354	311	492	116	408	430	360	273	207	502	776	387	457	322	130	22	331
		230	74	132	119	114	141	52	10	81	79	112	5	5	161	92	147	50	138	185	3	114	101	138	90		532	455	288	282	93	290	143	301	336	350	99	287	215	323	286	629	310	178	210	36	260	121	99
	ZT 15	84	49	58	95	112	129	45	156	120	126	17	42	92	15	76	66	87	44	11	44	119	12	34	123		314	209	356	231	246	132	76	274	109	108	160	279	217	268	77	314	102	246	40	146	224	212	182
		130	82	96	31	38	245	26	135	86	18	167	189	42	5	14	15	59	30	155	69	37	4	376	137		246	214	286	166	113	3	323	10	307	264	137	417	327	323	148	68	101	45	137	194	227	84	92
	ZT 16	147	101	23	81	74	6	15	93	77	231	43	26	78	136	94	176	22	336	11	128	29	93	37	17		365	104	178	7	153	386	221	345	12	268	259	437	255	366	170	225	179	115	193	303	492	203	228
		52	30	127	33	174	34	139	167	32	39	23	38	9	4	43	88	129	74	1	78	78	61	169	43		178	263	62	199	218	207	173	150	208	301	305	220	93	264	255	166	129	229	55	166	150	140	263
	ZT 17	98	49	6	341	18	21	67	102	19	137	86	118	209	87	63	108	125	45	285	87	210	149	57	83		256	349	246	290	306	226	251	341	44	110	367	327	159	147	65	129	343	411	150	53	126	319	195
		8	43	35	186	2	148	0	113	13	60	66	155	50	45	43	46	36	134	151	99	66	58	66	38		227	120	355	173	219	128	236	159	217	202	86	277	293	179	299	223	157	215	353	298	346	276	108
	ZT 18	54	97	102	0	72	64	101	40	36	51	159	24	118	19	95	80	122	67	54	134	61	67	121	166		123	119	167	177	155	155	98	159	130	79	109	147	153	165	134	178	123	90	189	183	137	31	118
		71	25	28	10	151	38	140	76	90	6	50	90	62	149	66	5	141	107	22	32	91	73	76	172		104	143	269	160	166	152	143	68	121	163	178	127	67	172	143	150	116	176	94	52	280	61	217
	ZT 19	77	21	13	50	125	18	31	12	21	36	39	129	14	18	71	90	23	40	43	76	76	5	52	11		161	143	154	175	274	176	109	81	201	208	142	110	184	110	97	153	196	8	223	114	110	179	191
		68	3	55	40	31	27	49	100	118	84	59	88	8	33	83	69	169	58	71	57	76	13	18	12		202	233	172	153	192	247	133	56	125	130	187	192	79	17	112	203	135	113	118	162	102	163	97
	ZT 20	16	27	11	24	30	69	71	106	162	57	73	56	152	25	6	159	88	14	92	18	89	25	4	191		218	107	241	189	23	324	293	334	163	230	249	258	186	214	121	185	189	210	130	112	163	4	162
		35	54	52	29	59	39	74	43	43	82	17	55	40	40	82	2	55	66	11	37	68	19	61	20		65	74	73	90	108	64	167	66	51	88	105	113	273	178	173	58	293	126	114	117	24	48	178
	ZT 21	186	131	158	18	47	29	69	67	96	110	104	66	2	187	136	108	61	77	96	32	72	88	55	55		127	95	194	142	203	213	285	139	238	239	230	162	176	404	158	262	260	197	308	121	209	176	291
		7	50	143	17	79	23	23	102	26	133	165	254	97	108	47	47	56	103	65	21	83	90	146	33		162	93	13	275	228	181	219	198	143	88	137	126	115	170	158	290	252	317	75	275	293	201	157
	ZT 22	37	22	183	25	92	109	10	159	135	142	2	11	2	45	12	156	67	121	240	84	27	147	1	87		332	556	135	79	308	254	315	437	186	143	343	260	338	496	370	158	196	292	243	212	317	296	144
		8	136	221	246	276	340	272	197	108	87	181	113	86	140	286	170	287	270	264	91	164	208	144	158		232	97	249	250	344	212	49	240	265	378	106	147	224	103	222	11	269	188	220	199	202	217	251
	ZT 23	159	30	98	401	110	208	161	133	75	212	22	2	193	156	89	160	170	82	294	34	16	136	265	214		137	304	359	388	300	249	321	321	289	510	189	275	350	487	525	319	391	435	407	292	434	352	244
		91	78	118	145	59	119	83	10	123	230	144	125	0	1	86	101	3	135	43	14	251	25	51	103		573	585	403	471	344	475	320	395	415	433	570	416	375	519	504	307	522	605	197	384	460	206	328
	ZT 24	143	26	104	142	183	70	27	59	40	64	50	144	228	135	106	33	68	169	11	14	108	109	89	205		605	371	435	275	500	279	434	439	596	546	603	291	487	411	527	488	433	570	303	297	353	656	460
		89	367	295	281	415	336	137	314	10	384	280	251	449	246	119	126	98	342	326	188	191	115	132	207		686	380	575	560	523	691	541	602	440	534	666	572	535	459	683	474	638	668	682	447	494	626	439
	p value for Fig. 5i								p value for Fig. 5k
	Tukey's multiple comparisons test	Mean Diff.	95.00% CI of diff.	Significant?	Summary	P Value			Tukey's multiple comparisons test	Mean Diff.	95.00% CI of diff.	Significant?	Summary	P Value
	UAS-hid / + 24℃ vs. UAS-hid / + 18℃	-273.4	-301.4 to -245.4	Yes	****	<0.0001			UAS-hid / + 22℃ vs. UAS-hid / + 30℃	-202.5	-221.8 to -183.1	Yes	****	<0.0001
	UAS-hid / + 24℃ vs. DN1a-spl > UAS-hid 24℃	-176.3	-204.3 to -148.2	Yes	****	<0.0001			UAS-hid / + 22℃ vs. DN1a-spl > UAS-hid 22℃	10.54	-8.846 to 29.93	No	ns	0.6187
	UAS-hid / + 24℃ vs. DN1a-spl > UAS-hid 18℃	-251.8	-279.9 to -223.8	Yes	****	<0.0001			UAS-hid / + 22℃ vs. DN1a-spl > UAS-hid 30℃	27.71	8.320 to 47.10	Yes	***	0.0009
	UAS-hid / + 24℃ vs. + / DN1a-spl 24℃	-10.96	-38.98 to 17.06	No	ns	0.868			UAS-hid / + 22℃ vs. + / DN1a-spl 22℃	8.25	-11.14 to 27.64	No	ns	0.8215
	UAS-hid / + 24℃ vs. + / DN1a-spl 18℃	-313.2	-341.2 to -285.1	Yes	****	<0.0001			UAS-hid / + 22℃ vs. + / DN1a-spl 30℃	-251.8	-271.2 to -232.4	Yes	****	<0.0001
	UAS-hid / + 18℃ vs. DN1a-spl > UAS-hid 24℃	97.13	69.11 to 125.1	Yes	****	<0.0001			UAS-hid / + 30℃ vs. DN1a-spl > UAS-hid 22℃	213	193.6 to 232.4	Yes	****	<0.0001
	UAS-hid / + 18℃ vs. DN1a-spl > UAS-hid 18℃	21.54	-6.478 to 49.56	No	ns	0.2345			UAS-hid / + 30℃ vs. DN1a-spl > UAS-hid 30℃	230.2	210.8 to 249.6	Yes	****	<0.0001
	UAS-hid / + 18℃ vs. + / DN1a-spl 24℃	262.4	234.4 to 290.4	Yes	****	<0.0001			UAS-hid / + 30℃ vs. + / DN1a-spl 22℃	210.7	191.3 to 230.1	Yes	****	<0.0001
	UAS-hid / + 18℃ vs. + / DN1a-spl 18℃	-39.79	-67.81 to -11.77	Yes	***	0.001			UAS-hid / + 30℃ vs. + / DN1a-spl 30℃	-49.38	-68.76 to -29.99	Yes	****	<0.0001
	DN1a-spl > UAS-hid 24℃ vs. DN1a-spl > UAS-hid 18℃	-75.58	-103.6 to -47.56	Yes	****	<0.0001			DN1a-spl > UAS-hid 22℃ vs. DN1a-spl > UAS-hid 30℃	17.17	-2.221 to 36.55	No	ns	0.1147
	DN1a-spl > UAS-hid 24℃ vs. + / DN1a-spl 24℃	165.3	137.3 to 193.3	Yes	****	<0.0001			DN1a-spl > UAS-hid 22℃ vs. + / DN1a-spl 22℃	-2.292	-21.68 to 17.10	No	ns	0.9994
	DN1a-spl > UAS-hid 24℃ vs. + / DN1a-spl 18℃	-136.9	-164.9 to -108.9	Yes	****	<0.0001			DN1a-spl > UAS-hid 22℃ vs. + / DN1a-spl 30℃	-262.4	-281.8 to -243.0	Yes	****	<0.0001
	DN1a-spl > UAS-hid 18℃ vs. + / DN1a-spl 24℃	240.9	212.9 to 268.9	Yes	****	<0.0001			DN1a-spl > UAS-hid 30℃ vs. + / DN1a-spl 22℃	-19.46	-38.85 to -0.07036	Yes	*	0.0486
	DN1a-spl > UAS-hid 18℃ vs. + / DN1a-spl 18℃	-61.33	-89.35 to -33.31	Yes	****	<0.0001			DN1a-spl > UAS-hid 30℃ vs. + / DN1a-spl 30℃	-279.5	-298.9 to -260.2	Yes	****	<0.0001
	+ / DN1a-spl 24℃ vs. + / DN1a-spl 18℃	-302.2	-330.2 to -274.2	Yes	****	<0.0001			+ / DN1a-spl 22℃ vs. + / DN1a-spl 30℃	-260.1	-279.5 to -240.7	Yes	****	<0.0001
[truncated: 59 more columns]

## Sheet: Fig. 6
	Fig. 6a					Fig. 6b																																			Fig. 6c
	input	to	connections			cooling																		heating																		cooling	heating
	DN1a	SLP266	214			time (s)	fly1	fly2	fly3	fly4	fly5	fly6	fly7	fly8	fly9	fly10	fly11	fly12	fly13	fly14	fly15	fly16		fly1	fly2	fly3	fly4	fly5	fly6	fly7	fly8	fly9	fly10	fly11	fly12	fly13	fly14	fly15	fly16		Fold change	0.506805	-0.54052
	aMe		84			0	0.09818	-0.02383	0.05857	0.02587	-0.0602	0.02249	0.03072	0.08564	-0.01226	0.01363	0.03639	0.09944	0.03746	0.05409	-0.0169	0.07772		-0.19069	0.33417	0.08006	-0.0371	-0.03691	-0.35593	-0.49828	-0.04141	-0.14355	0.10722	0.01932	0.24643	0.15642	-0.29614	0.13315	0.33936			0.580915	-0.40525
	s-LNv		54			18.699	-0.0765	0.14014	-0.13743	-0.14047	-0.02871	-0.027	0.05353	0.07086	-0.27053	-0.03803	-0.13923	-0.02751	0.00792	-0.09771	-0.08102	-0.15551		-0.09951	0.39344	0.31367	-0.00321	-0.18669	-0.00637	0.30959	-0.20681	0.13067	0.12182	0.23863	0.46007	0.12393	0.26758	0.00648	0.37889			0.682554	-0.66939
	DN1a	SLP267	256			37.398	0.14487	-0.10525	-0.06525	-0.03925	-0.32945	-0.05163	-0.07325	0.05239	0.04645	-0.0141	-0.05691	-0.14585	-0.11088	-0.03057	-0.10441	0.14508		-0.1987	0.28526	0.21408	-0.04261	0.15781	-0.21392	-0.14015	-0.26311	0.41939	-0.26542	-0.1515	0.12887	0.01895	0.05663	-0.04849	-0.24958			0.706242	-0.9292
	aMe		340			56.097	0.16605	0.10344	-0.14583	-0.06285	0.00559	0.33045	0.07718	-0.14463	0.18894	0.08214	0.07115	0.00636	0.08532	-0.06138	0.12033	0.05828		-0.23629	0.30157	0.2108	-0.036	-0.00239	0.00503	-0.00872	0.0935	0.06869	0.22938	0.29834	-0.06993	0.06552	-0.12651	-0.15856	-0.31232			0.647314	-0.64426
	s-LNv		83			74.796	-0.01839	-0.0134	0.02957	-0.15093	-0.01603	-0.00537	0.0246	-0.02386	-0.1427	0.02933	-0.10187	-0.00385	-0.02681	-0.01009	-0.06952	0.02851		-0.18226	0.19796	0.11154	-0.03647	-0.29101	0.45836	0.11719	-0.00923	0.04741	-0.02372	-0.06096	0.00804	0.3466	-0.02976	-0.21336	-0.40105			0.623385	-0.57376
	DN1a	SMP232	124			93.496	-0.13067	0.03202	0.07758	0.13389	0.00588	0.13633	-0.16927	0.1824	0.12058	-0.07996	0.06233	0.00175	0.21735	-0.0275	-0.02958	0.16593		-0.09438	0.28822	0.32078	0.10978	0.00364	0.21846	-0.19994	0.11708	0.59204	0.12656	-0.12108	0.31525	0.41607	0.23692	0.37146	-0.01878			0.629533	-0.59137
	aMe		109			112.195	-0.06861	-0.19179	0.04791	0.10906	0.07071	0.22111	0.19662	0.05073	-0.04063	-0.06075	-0.12744	-0.03012	0.00432	0.12979	-0.20512	0.0124		-0.28248	0.11274	0.24377	0.14351	-0.22733	0.43583	-0.03701	-0.07855	-0.21705	-0.02134	0.154	-0.13609	0.26238	-0.25669	-0.17424	-0.22129			0.615957	-0.63731
	s-LNv		78			130.894	-0.00726	0.20076	0.06836	-0.0473	-0.06813	0.13862	0.09292	0.27786	-0.13485	-0.06913	-0.05945	-0.03184	0.11807	0.24987	-0.10933	0.22319		-0.3103	0.40601	0.08515	-0.09093	0.01103	0.0869	-0.00329	0.04249	0.02117	-0.43138	0.23753	0.09825	-0.39819	-0.53486	0.62017	0.4095			0.614986	-0.5817
						149.593	0.05789	0.09296	0.03731	0.20338	0.2185	0.11796	0.05195	0.10402	0.11004	0.1091	0.06973	0.17773	0.02216	0.12469	-0.02992	0.01171		-0.2054	0.38064	0.22015	-0.00695	-0.04208	0.01325	0.00116	-0.08443	-0.51964	0.39269	-0.19796	0.02628	0.1203	0.08263	-0.30161	0.38124			0.630077	-0.63313
						168.292	-0.09225	0.17697	0.18864	0.06904	0.0126	0.01033	-0.11737	-0.01936	0.20776	0.13461	-0.20279	-0.19238	0.45203	0.14535	-0.14694	-0.0572		-0.22596	0.11658	0.23998	0.08914	-0.09353	0.59825	0.05155	0.12475	-0.18258	-0.15389	0.02298	-0.00737	0.04259	0.46096	-0.08005	0.03741			0.633768	-0.59436
						186.991	0.0559	0.22262	0.03843	0.20613	0.0639	0.22805	0.13198	0.14759	0.25486	0.17593	0.15032	0.15642	0.07986	0.36403	-0.0931	0.17993		-0.24625	0.35196	0.53574	0.17641	0.5327	0.53415	0.53353	0.93825	0.39015	-0.03865	0.78208	0.37586	0.19165	-0.00998	0.32259	0.20095			0.607322	-0.59159
						205.69	-0.07495	-0.02314	0.04436	0.06976	0.03759	0.00097	0.03993	0.04859	-0.04464	0.05555	0.00727	-0.01151	-0.05107	-0.05759	0.04734	0.03271		-0.28824	0.31158	0.39942	0.17061	0.03448	0.4341	0.2522	0.12597	0.02754	0.74739	0.32453	0.25179	0.12313	-0.00235	0.31408	0.00669			0.631367	-0.61263
						224.389	0.48001	0.21608	-0.01812	-0.03812	0.34338	0.2136	0.39109	-0.10442	0.2186	0.20819	0.30703	-0.04925	0.49524	-0.37209	0.13539	-0.42653		-0.18627	0.27572	0.08004	-0.07579	-0.05041	-0.07367	-0.03728	0.05571	-0.12793	0.30911	-0.1183	0.17004	0.11876	0.01477	0.20597	-0.22717			0.630659	-0.66155
						243.088	0.0009	0.44147	0.00415	0.05436	-0.18295	0.06209	-0.29594	0.34557	0.05656	0.18119	0.00337	0.08252	0.17768	0.16006	0.07694	0.46797		-0.15544	-0.01702	0.19229	-0.08492	0.02164	0.13619	0.06124	-0.13255	-0.12049	-0.10925	-0.03645	0.03983	-0.06423	0.25228	0.17857	0.09061			0.623182	-0.66673
						261.787	0.26966	0.26532	-0.13008	-0.10784	0.46346	0.20029	0.18819	-0.10835	0.02494	0.04069	0.1245	0.12131	-0.02533	0.18709	0.26827	0.00852		-0.14158	0.21738	0.24672	0.04505	-0.24466	-0.01791	-0.14059	-0.08005	0.06008	0.15045	0.26856	-0.04059	-0.0508	0.0833	0.16579	-0.05918			0.605763	-0.70655
						280.487	-0.12354	0.01833	0.07507	0.06451	-0.05327	0.06407	0.08383	0.00881	-0.12895	-0.01155	0.02638	0.09811	0.00044	-0.06978	0.03249	0.11299		-0.17805	0.16076	0.27714	0.04803	0.04987	-0.00947	-0.12567	0.10224	0.2172	-0.27321	0.21577	0.05882	0.15662	-0.14677	-0.06435	-0.21234
						299.186	0.28483	0.57883	-0.00245	0.00189	0.21498	0.40257	0.44235	0.32369	-0.10511	0.56513	0.23459	-0.21133	0.2264	-0.28742	0.23898	0.34103		-0.09799	0.33709	0.1175	-0.06393	0.04017	0.47786	-0.37883	0.20999	0.19529	0.40689	-0.12016	0.02109	0.28462	0.03534	0.29316	-0.05097
						317.885	0.07093	0.26062	0.07568	-0.03196	-0.04866	0.17046	-0.0194	0.10553	0.22227	-0.05532	-0.12683	-0.00058	0.02201	-0.00119	0.01068	0.14876		-0.30473	0.25876	0.32178	-0.00485	0.42136	-0.04448	0.11612	0.21325	0.01178	-0.11795	0.09632	0.01174	0.06916	-0.27812	0.34975	0.08631
						336.584	0.27191	0.38203	0.32334	0.19527	0.33884	0.35951	0.41546	0.29845	0.28723	0.19861	0.10756	0.33522	0.33266	0.32458	0.26766	0.35033		-0.42179	-0.18082	-0.42875	-0.66539	-0.25561	-0.11139	-0.32078	-0.27838	-0.57052	-0.23213	-0.40305	-0.37248	-0.3572	-0.24516	-0.75647	-0.39136
						355.283	0.44248	0.58457	0.62043	0.50572	0.63519	0.47593	0.5903	0.50314	0.60659	0.46943	0.57613	0.57174	0.54039	0.39614	0.61755	0.65265		-0.3851	-0.40496	-0.50977	-0.88667	-0.98053	-0.32102	-0.74779	-0.71577	-1.15532	-0.47108	-0.35669	-0.65797	-0.2245	-0.38223	-0.39729	-0.73343
						373.982	0.56531	0.69914	0.51717	0.63537	0.52442	0.52977	0.66733	0.67169	0.64878	0.62301	0.63455	0.562	0.64134	0.66269	0.65103	0.51357		-0.53817	-0.397	-0.69353	-0.94573	-0.48091	-0.44512	-0.64837	-0.81577	-0.79731	-0.45326	-0.75278	-0.3465	-0.81361	-1.07253	-0.74974	-1.05772
						392.681	0.51286	0.60308	0.69703	0.74385	0.6374	0.61848	0.68465	0.52809	0.59729	0.57678	0.61692	0.72914	0.63168	0.79018	0.58146	0.69321		-0.25425	-0.35292	-0.72827	-0.9936	-1.00165	-1.12002	-0.86968	-0.25095	-0.09235	-0.60708	-0.50433	-0.20252	-0.90107	-0.49376	-0.93899	-0.54658
						411.38	0.57189	0.65412	0.73298	0.75535	0.69653	0.62345	0.70699	0.63945	0.65745	0.66262	0.65207	0.61923	0.72067	0.64259	0.71775	0.49978		-0.25553	-0.41945	-0.83297	-1.03495	-0.51228	0.11498	-0.41769	-0.65399	-0.11785	-0.96698	-1.04159	-0.57309	-0.61244	-1.09634	-0.35365	-0.92186
						430.079	0.51715	0.59531	0.7445	0.78663	1.04661	0.699	0.72691	0.63074	0.62348	0.65822	0.2609	0.5373	0.77527	0.70506	0.60222	0.59208		-0.33934	-0.37976	-0.78072	-1.00671	-0.56982	-0.65227	-0.02936	-0.54083	-0.07351	-0.43258	-0.29267	-0.91788	0.08875	-0.71605	-0.74678	-0.40174
						448.778	0.6035	0.60553	0.79262	0.80618	0.82977	0.55775	0.7652	0.85111	0.81571	0.82743	0.59134	0.67801	0.6031	0.72415	0.74528	0.79575		-0.55765	-0.49393	-0.67894	-0.9496	-0.68427	-0.51427	-0.889	-0.82713	-0.61086	-0.95877	-0.80088	-0.55286	-0.84683	-0.40274	-0.82322	-0.87486
						467.478	0.58895	0.62848	0.75316	0.75789	0.53258	0.68642	0.61196	0.70965	0.74232	0.66162	0.66716	0.53382	0.6782	0.72094	0.50463	0.59318		-0.57202	-0.39217	-0.80587	-1.00225	-0.40652	-0.99909	-0.50254	-0.97588	-1.00852	-0.80622	-0.71779	-0.22915	-0.79042	-0.97977	-0.82991	-0.84171
						486.177	0.61429	0.654	0.79032	0.77195	0.63605	0.57156	0.6634	0.70614	0.63357	0.61959	0.59474	0.73423	0.5594	0.71604	0.75168	0.53018		-0.75439	-0.36578	-0.65036	-0.95126	-1.04318	-0.27424	-0.41167	-0.58044	-0.4124	-0.46855	-0.51569	-0.68996	-0.91071	-1.00794	-0.62617	-0.62502
						504.876	0.50967	0.61607	0.76509	0.81206	0.85185	0.67014	0.55025	0.51446	0.81616	0.77965	0.64372	0.5663	0.65079	0.54905	0.7954	0.96612		-0.61518	-0.47505	-0.74796	-0.98101	-0.9591	-1.22255	-0.53893	-0.81229	-0.81895	-0.55857	-0.38129	-0.9011	-0.52243	-0.64284	-0.88306	-0.64855
						523.575	0.49688	0.58783	0.78542	0.69769	0.82272	0.78261	0.64223	0.68671	0.48428	0.71607	0.79476	0.48261	0.90803	0.64972	0.55459	0.58063		-0.38492	-0.59273	-0.66227	-0.90484	-0.65512	-0.55776	-1.14871	-0.42095	-0.64032	-0.41934	-0.33423	-0.32959	-0.79176	-0.96386	-0.5651	-0.77949
						542.274	0.58197	0.62911	0.75012	0.75606	0.68482	0.70558	0.69035	0.64714	0.71584	0.64678	0.72305	0.82647	0.85335	0.64558	0.71836	0.74114		-0.44083	-0.49398	-0.70341	-0.98818	-0.22296	-0.00779	-1.00199	-0.71762	-0.88495	-1.14278	-0.43785	-0.72327	-0.80043	-0.39221	-0.09153	-0.81863
						560.973	0.51696	0.7067	0.79187	0.81696	0.85423	1.03388	0.83856	0.65134	0.77308	0.82722	1.0366	0.75486	0.64093	0.91105	0.71167	0.44091		-0.62996	-0.61144	-0.716	-0.96406	-0.79012	-0.6843	-0.66712	-0.87984	-0.59955	-0.53397	-0.6999	-0.68569	-0.61455	-1.02708	-0.73339	-1.06363
						579.672	0.49582	0.65432	0.7514	0.77392	0.67057	0.79077	0.73008	0.75695	0.42704	0.63723	0.88417	0.65508	0.5979	0.79979	0.5821	0.63167		-0.67224	-0.56512	-0.81178	-0.9835	-0.82222	-0.87558	-0.91593	-0.72702	-0.50168	-0.55112	-0.89085	-0.85526	-0.67853	-0.47991	-0.67772	-1.13848
						598.371	0.55609	0.608	0.76888	0.77217	0.59271	0.80672	0.68769	0.70181	0.57802	0.46427	0.61759	0.6708	0.7657	0.79542	0.75132	0.71986		-0.65854	-0.58442	-0.66223	-0.95551	-0.79308	-0.66486	-0.56539	-0.59198	-0.68218	-0.47081	-0.53385	-0.72791	-0.41025	-0.97511	-0.54869	-0.6597
						617.07	0.51219	0.61416	0.74549	0.77117	0.56339	0.7516	0.71522	0.64015	0.70643	0.60998	0.89121	0.63341	0.71358	0.73901	0.83781	0.54982		-0.6554	-0.5684	-0.6694	-0.88745	-0.95228	-0.77256	-0.85742	-0.65243	-0.66655	-0.69051	-0.67908	-0.72761	-0.71827	-0.66628	-0.83681	-0.57235
						635.769	0.4686	0.63196	0.73079	0.74864	0.80942	0.62065	0.68007	0.81641	0.73736	0.69743	0.70217	0.7114	0.59181	0.61625	0.60503	0.69518		-0.66996	-0.70344	-0.69653	-0.95623	-0.68599	-0.83493	-0.68105	-0.87354	-0.64114	-0.6053	-0.61291	-0.7109	-0.79644	-0.67954	-0.64466	-0.68553
						654.469	0.52416	0.62951	0.69303	0.76125	0.68432	0.55508	0.64317	0.60038	0.63323	0.67118	0.78119	0.72036	0.65984	0.588	0.84518	0.61075		-0.61722	-0.48035	-0.66103	-0.97232	-0.67264	-0.43203	-0.55176	-0.40047	-0.61603	-0.80062	-0.57573	-0.86481	-0.42646	-0.50463	-0.77877	-0.64687
						673.168	0.56643	0.60963	0.65961	0.7243	0.69201	0.71857	0.68039	0.52638	0.79931	0.59521	0.6239	0.7126	0.54905	0.72374	0.55152	0.62064		-0.61854	-0.48485	-0.64111	-0.87975	-0.55459	-0.70177	-0.81376	-0.69022	-0.71418	-0.73358	-0.76579	-0.53639	-0.54512	-0.60694	-0.61648	-0.74969
						691.867	0.50309	0.58167	0.65585	0.72371	0.80816	0.65714	0.56169	0.5532	0.54206	0.648	0.56095	0.73138	0.76199	0.6678	0.68164	0.53916		-0.59029	-0.21386	-0.65444	-0.88818	-0.34514	-0.71774	-0.33693	-0.41106	-0.48829	-0.21834	-0.51934	-0.9054	-0.86516	-0.84343	-1.14273	-0.64569
						710.566	0.51116	0.54692	0.71623	0.7414	0.75105	0.38531	0.60902	0.39482	0.66928	0.54871	0.90453	0.66117	0.80233	0.74667	0.51685	0.69513		-0.62991	-0.34471	-0.72678	-0.96755	-0.93078	-0.48732	-0.66427	-0.6457	-0.79473	-1.12666	-0.52407	-0.98681	-0.64883	-0.40368	-0.74473	-0.73269
						729.265	0.47759	0.55248	0.60316	0.69672	0.48711	0.40198	0.46609	0.66395	0.53201	0.50974	0.49469	0.55609	0.36836	0.48951	0.43941	0.63388		-0.60903	-0.40648	-0.67475	-0.89891	-1.05102	-0.68074	-0.40821	-0.62372	-0.56775	-0.50892	-0.59707	-0.50229	-0.6388	-0.70322	-1.17757	-0.5091
						747.964	0.53615	0.54352	0.71758	0.67893	0.64634	0.67004	0.50682	0.66691	0.71596	0.74816	0.54751	0.66077	0.53509	0.5526	0.70839	0.68347		-0.66849	-0.37813	-0.68011	-0.9412	-0.5305	-0.53665	-0.89321	-0.74429	-0.23593	-0.59652	-0.70665	-0.22002	-0.48846	-1.1233	-0.96141	-0.22664
						766.663	0.437	0.46693	0.6689	0.67684	0.50388	0.45286	0.6379	0.44147	0.48526	0.6902	0.70308	0.44746	0.60481	0.53293	0.43915	0.58037		-0.6102	-0.42703	-0.66816	-0.90738	-0.62664	-0.56448	-0.57784	-0.56427	-0.52798	-0.67368	-0.733	-0.40527	-0.49293	-0.93882	-0.78628	-0.77196
						785.362	0.48283	0.49303	0.58699	0.65135	0.58209	0.48676	0.65275	0.58662	0.38593	0.6009	0.56071	0.445	0.5791	0.5907	0.59301	0.7016		-0.53432	-0.21591	-0.48635	-0.78879	-0.51867	-0.74132	-0.35044	-0.33957	-0.63539	-0.87581	-0.2151	-0.58849	-0.50546	-0.69295	-0.21943	-0.68667
						804.061	0.47345	0.50664	0.56722	0.61834	0.53378	0.60353	0.53458	0.56296	0.62057	0.5859	0.53614	0.663	0.46023	0.56761	0.58904	0.47799		-0.60552	-0.18876	-0.58694	-0.88877	-0.33494	-0.77968	-0.16237	-0.6526	-0.60191	-0.26067	-0.60034	-0.4175	-0.72281	-0.71521	-0.40668	-0.89054
						822.76	0.47871	0.5048	0.66905	0.67348	0.48593	0.61152	0.74892	0.63384	0.70657	0.72809	0.54781	0.5121	0.62316	0.46019	0.70495	0.60405		-0.56465	-0.2498	-0.49909	-0.84167	-1.08458	-0.52988	-0.46564	-0.32104	-0.44334	-0.7068	-1.06037	-0.3171	-0.6853	-0.45348	-0.53365	-0.78451
						841.46	0.4385	0.47743	0.61622	0.62567	0.46002	0.62647	0.51546	0.70856	0.42003	0.53884	0.69229	0.55489	0.60408	0.38439	0.5578	0.51449		-0.42479	-0.3431	-0.61177	-0.84433	-0.27779	-0.44185	-0.57957	-0.88772	-0.60459	-0.33101	-0.73446	-0.6166	-0.78526	-0.46198	-0.46785	-0.24558
						860.159	0.4558	0.55659	0.53776	0.57598	0.52163	0.51556	0.66304	0.64034	0.4962	0.5884	0.51324	0.5108	0.57048	0.57732	0.43975	0.4983		-0.45922	-0.32019	-0.62906	-0.98646	-0.1678	-0.04495	-0.43116	-0.98898	-0.54823	-1.35421	0.38644	-0.586	-0.61563	-0.10541	-0.67638	-0.64226
						878.858	0.41958	0.50819	0.58212	0.60196	0.562	0.51176	0.31521	0.54824	0.52736	0.66951	0.41317	0.56968	0.40602	0.50141	0.50925	0.45311		-0.45143	-0.07128	-0.64846	-0.88513	-0.42779	-0.47209	-0.36173	-0.44501	-0.24838	-0.23782	-1.10045	-0.46721	-0.26082	-0.44469	-0.7566	-0.60247
						897.557	0.4288	0.45828	0.63218	0.64264	0.51902	0.57955	0.59987	0.44673	0.48229	0.53846	0.43117	0.3181	0.51615	0.55933	0.5981	0.46853		-0.55802	-0.21203	-0.65341	-0.87674	-0.38791	-0.52572	-0.496	-0.33051	-0.63305	-0.55715	-0.40152	-0.45811	-0.34478	-0.1247	-0.55267	-0.6444
						916.256	0.42309	0.50036	0.51606	0.58931	0.44112	0.62448	0.42942	0.4653	0.48511	0.39376	0.44937	0.49717	0.65954	0.54457	0.41671	0.50145		-0.43092	-0.42587	-0.57962	-0.84646	-0.50125	-0.29882	-0.34685	-0.67497	-0.66955	-0.50834	-0.7252	-0.63604	-0.62211	-0.40756	-0.40064	-0.75474
						934.955	0.53599	0.54724	0.62888	0.64735	0.51481	0.56231	0.64936	0.58002	0.59933	0.60406	0.55043	0.55483	0.5893	0.54714	0.49023	0.63264		-0.48014	-0.15864	-0.58432	-0.87173	-0.69692	-0.59853	-0.5281	-0.49154	-0.9481	-0.82602	-0.90435	-0.57437	-0.44501	-0.74044	-0.25418	-0.74843
						953.654	0.44185	0.50799	0.62514	0.63511	0.43964	0.57535	0.45958	0.66313	0.5725	0.43875	0.52911	0.63515	0.59768	0.40689	0.51645	0.58235		-0.24479	-0.09888	0.06515	0.00352	-0.10827	-0.10794	-0.12527	-0.0502	-0.14426	0.01916	-0.33045	0.1388	-0.18547	-0.20817	-0.08446	-0.15043
						972.353	0.43104	0.45209	0.13391	0.19757	0.37117	0.14485	0.61624	0.33371	0.28215	0.44586	0.41748	0.3832	0.17604	0.2416	0.40184	0.33966		-0.24541	-0.07936	0.22626	0.17519	0.14364	-0.08001	0.38469	0.3614	-0.14069	0.24922	-0.01194	-0.20175	-0.05992	0.10639	-0.49774	0.40327
						991.052	0.39792	0.39256	-0.14622	-0.37972	0.59438	-0.08881	0.25552	0.55888	-0.29923	-0.19314	0.12415	0.29281	0.58352	1.17038	0.36411	0.55277		-0.2807	-0.28408	0.20737	0.16074	-0.28289	-0.05751	0.01475	-0.15481	-0.22343	0.56722	0.1106	-0.05015	0.1075	0.11416	-0.11739	0.06282
						1009.75	0.14773	0.30069	-0.15464	-0.30461	-0.01106	0.25832	0.40039	-0.47252	0.15783	0.13179	-0.11879	-0.25428	0.29064	0.10581	-0.03821	-0.17351		-0.2875	-0.40398	0.29893	0.07994	-0.1111	0.12427	0.27586	-0.89112	-0.14251	-0.24355	-0.28539	-0.5186	0.34485	-0.27225	0.47271	-0.17739
						1028.45	-0.14061	0.14345	-0.14699	-0.40007	-0.27325	-0.10421	0.03554	-0.04776	-0.09804	-0.16927	-0.22673	-0.31971	-0.31717	-0.13455	-0.06627	-0.14581		-0.23211	-0.21029	0.38836	0.21406	-0.08025	-0.13792	0.20966	0.17224	0.27787	0.37042	-0.02261	0.52504	0.33765	0.37241	-0.30074	0.08992
						1047.15	-0.16824	0.00152	-0.24075	-0.30173	-0.09069	0.06492	-0.12514	-0.47234	-0.14379	-0.21016	-0.24993	-0.16922	-0.16489	-0.30721	-0.12366	-0.09667		-0.13571	-0.29136	0.21359	0.11582	-0.03003	-0.10102	0.2682	0.10395	0.20835	-0.02866	0.52712	-0.23964	0.27698	0.28746	-0.68712	-0.45949
						1065.85	-0.17506	0.00325	-0.37887	-0.16819	-0.20235	-0.32289	-0.18306	-0.35756	0.01487	-0.05647	-0.32229	-0.25771	0.07351	-0.06788	-0.2596	-0.39228		-0.29412	-0.32698	0.21006	0.12445	0.00877	-0.05438	-0.42154	-0.32734	0.11569	0.26808	-0.38372	0.35712	0.36824	-0.19469	-0.08172	0.5175
						1084.55	-0.30834	0.01203	-0.20075	-0.19664	-0.27386	-0.19699	-0.32766	-0.13393	-0.11051	-0.07183	-0.11586	-0.12859	-0.29208	-0.15164	-0.41693	0.12335		-0.28461	-0.26301	0.15271	0.18601	-0.46066	-0.25287	0.00457	-0.3217	-0.23716	0.01817	0.02111	-0.33622	-0.26392	-0.14013	-0.45645	0.04374
						1103.25	-0.10582	0.02064	-0.17983	-0.15573	-0.12025	-0.11057	-0.1482	-0.20775	-0.21262	-0.14151	-0.224	-0.149	-0.09342	-0.09538	-0.06725	-0.10178		-0.34244	-0.24876	0.22167	0.11638	-0.50754	0.18254	0.48746	0.34275	0.13375	0.02775	-0.37064	0.00686	-0.32594	-0.01784	-0.1064	-0.15878
						1121.95	-0.05123	0.02666	-0.03707	-0.04483	-0.04437	-0.01987	0.0234	-0.02959	-0.01715	-0.04627	-0.01108	-0.0154	-0.06652	-0.03178	-0.03278	-0.04166		-0.22536	-0.21471	0.22951	0.11707	0.09794	0.36305	-0.17396	0.25389	0.25505	-0.09585	0.16192	-0.00425	0.14805	-0.15155	-0.21167	-0.26898
						1140.64	-0.09573	-0.01997	-0.0213	-0.11608	-0.10068	-0.08746	-0.18579	-0.01729	0.01233	-0.00238	-0.07219	0.00924	-0.12515	-0.17562	-0.12768	-0.00836		-0.19145	-0.26348	0.07545	0.05542	-0.12346	-0.39857	-0.19296	-0.18288	-0.20527	-0.37627	0.06069	-0.10937	-0.15558	0.16252	-0.24679	0.00813
						1159.34	-0.15939	-0.03938	-0.10278	-0.0951	-0.11334	-0.11007	-0.1372	-0.12191	-0.11767	-0.07848	-0.02867	-0.03153	-0.0782	-0.11711	-0.12453	-0.10396		0.05994	0.06357	0.19373	0.09626	0.1321	0.15372	0.13345	0.04208	0.10645	0.00844	0.0525	0.03438	0.0729	0.17006	0.17836	0.13793
						1178.04	-0.00766	-0.09514	-0.14279	-0.19403	-0.1026	-0.13836	-0.09022	-0.19841	-0.1475	-0.1843	-0.02774	-0.17243	-0.02133	0.03658	-0.39596	-0.12729		0.14341	0.13943	0.19682	0.14796	0.18883	0.19503	0.14497	0.11855	0.17237	0.13011	0.16198	0.19884	0.15485	0.16952	0.19013	0.18272
						1196.74	-0.0371	-0.09549	-0.15315	-0.11736	-0.12859	-0.137	-0.06874	-0.11931	-0.11279	-0.04444	-0.11687	-0.16009	-0.09818	-0.12043	-0.13326	-0.07121		0.18929	-0.11241	0.318	0.18295	0.01317	0.17175	-0.04281	0.07947	0.27985	0.04207	0.27671	0.18692	-0.204	0.30926	0.16112	-0.15714
						1215.44	-0.2681	-0.09261	-0.12732	-0.1561	-0.22514	-0.06432	-0.11794	-0.05921	-0.1452	-0.07685	-0.09637	-0.16766	-0.15114	-0.0523	-0.17009	-0.09708		0.02122	-0.03376	0.22931	0.15711	-0.01603	0.14557	0.01684	0.07238	-0.01684	-0.01625	0.0726	0.10866	0.18517	0.3943	0.11524	0.19561
						1234.14	-0.06312	-0.01729	-0.03102	-0.22301	-0.01873	-0.05815	-0.19972	-0.06479	-0.09852	-0.0987	0.07114	0.06183	-0.21743	-0.13399	0.02659	-0.16673		0.17099	0.25768	0.32626	0.17013	0.16533	0.14263	0.24817	0.2594	0.37475	0.1551	0.16701	0.22031	0.32474	0.16969	0.30794	0.28718
						1252.84	-0.00015	-0.01555	-0.13308	-0.12752	-0.0509	-0.08511	-0.03343	-0.12431	-0.00951	-0.02851	-0.11199	-0.07649	0.02686	-0.17098	-0.15636	-0.07295		0.21037	0.18155	0.30775	0.14132	0.31935	0.15943	0.31418	0.27026	0.12482	0.14201	0.33488	0.21305	0.33613	0.12099	0.25993	0.22504
						1271.54	0.16065	-0.02288	-0.12006	-0.12309	-0.27253	-0.13959	-0.13464	-0.05471	-0.04115	0.04623	0.00517	-0.09842	0.26236	0.18866	-0.08339	-0.08163		0.04897	-0.30689	0.58761	0.35625	-0.04117	0.32659	0.22124	0.11155	-0.35701	-0.61711	0.48401	0.24995	-0.11778	-0.60165	0.71045	-0.10934
						1290.24	0.11211	-0.02945	-0.11765	-0.12401	0.05267	-0.09647	-0.02576	-0.11653	0.03573	-0.06255	-0.09837	-0.01885	-0.30758	0.02221	-0.17445	-0.05402		0.14007	-0.15273	0.33345	0.17928	0.07506	0.11324	0.23553	-0.20436	0.06705	0.26577	0.0025	0.26872	-0.07169	0.02248	0.33444	0.23113
						Fig. 6d
						grey														red																Fig. 6e
						time (s)	fly1	fly2	fly3	fly4	fly5	fly6	fly7	fly8	fly9	fly10	fly11	fly12		fly1	fly2	fly3	fly4	fly5	fly6	fly7	fly8	fly9	fly10	fly11	fly12	fly13	fly14				cooling	heating
						0	-0.10543	-0.01079	0.01128	0.09085	0.02401	0.04	0.03389	0.0398	-0.09983	-0.03886	0.03728	0.02737		-0.01224	0.01053	0.23016	0.12279	0.18186	0.07794	0.09704	0.17683	0.00924	0.10654	0.37488	0.10729	0.06463	-0.05111			Fold change	-0.42825	-0.15529
						18.699	-0.00732	0.04201	0.03122	0.18376	0.14952	0.12443	0.00999	0.08335	0.04229	0.00943	0.27019	-0.04845		-0.07862	0.03783	0.11338	-0.06155	-0.07193	-0.18055	-0.05394	-0.09525	-0.11119	0.01697	-0.02568	-0.17559	0.0584	0.16609				-0.4238	-0.15119
						37.398	-0.04076	-0.04693	-0.06393	-0.0025	-0.03474	-0.0787	0.00635	-0.03718	0.00062	-0.04315	-0.04101	-0.01959		0.07167	0.08546	0.09707	0.11348	0.09117	0.10696	0.12593	0.11569	0.07255	0.12719	0.09898	0.08263	0.10629	0.08999				-0.54008	-0.04021
						56.097	-0.03107	0.06062	0.18572	0.07599	-0.00234	-0.06383	0.18384	0.12299	0.02458	-0.00355	0.03183	0.04427		-0.05603	0.00782	0.11045	-0.00876	0.04838	0.04403	-0.06601	-0.02559	0.04016	-0.07062	0.01619	-0.08567	0.0581	-0.18291				-0.48797	-0.24581
						74.796	-0.08925	-0.07778	-0.041	-0.01165	-0.03093	-0.08683	-0.01814	-0.11461	-0.03758	-0.0566	-0.08971	-0.03207		-0.12248	-0.05042	0.00627	0.12505	-0.2722	0.18472	0.01499	-0.11334	0.1471	-0.07346	-0.11096	0.04503	-0.02155	0.14689				-0.47331	-0.14799
						93.496	-0.08834	-0.02135	-0.20682	-0.0817	-0.01915	-0.081	-0.11724	-0.07993	-0.15166	-0.08869	-0.10191	-0.24609		0.07307	0.03949	-0.07424	-0.12632	0.02158	0.04802	-0.10221	-0.08397	-0.03818	0.01869	-0.21659	-0.08736	0.00427	0.05446				-0.48229	-0.18685
						112.195	0.08431	0.09019	0.06989	-0.05525	0.11992	-0.00712	0.00697	0.0646	-0.02006	-0.06193	0.07683	0.04792		-0.06233	-0.0348	0.02246	0.0219	-0.07306	-0.05969	0.03763	-0.07144	-0.01215	-0.01338	-0.05606	-0.10842	-0.02821	-0.02323				-0.45744	-0.1999
						130.894	0.08229	-0.09092	-0.0919	-0.05459	-0.02115	-0.03055	0.1127	0.02634	-0.13109	0.0112	-0.12569	0.01997		0.03334	-0.03082	-0.01795	0.12402	0.05956	0.05458	0.07495	0.0627	0.02349	-0.00189	0.05967	-0.01136	0.01331	-0.01189				-0.41082	-0.11335
						149.593	0.01521	0.00246	-0.19941	-0.0035	-0.12424	0.07823	-0.04883	0.08219	-0.06648	0.06463	-0.11328	0.01216		0.02977	-0.00054	-0.07913	-0.04506	-0.0359	-0.00279	-0.10424	-0.01339	-0.01975	-0.04609	0.04027	-0.02365	-0.02805	-0.06534				-0.4939	-0.12374
						168.292	0.05027	0.12931	0.15246	-0.0224	-0.02053	0.0535	0.09238	0.04953	0.06255	0.09832	0.15885	0.10692		0.00114	-0.01722	-0.0732	-0.15358	0.01762	0.01641	-0.13181	-0.03921	-0.18613	-0.0493	-0.02893	-0.04028	0.04425	-0.08776				-0.46997	-0.14213
						186.991	0.02084	-0.00038	0.19556	-0.04442	0.07917	-0.02324	-0.07209	0.11367	0.13455	-0.22962	0.00698	0.18322		0.09648	-0.01659	-0.02457	0.11266	0.00294	-0.00111	0.04443	0.14328	-0.08352	-0.03946	-0.01242	-0.00153	0.09074	0.00139				-0.48633	-0.14244
						205.69	0.00381	-0.08723	-0.03178	0.01625	-0.08436	-0.05608	0.04532	-0.0488	-0.01101	-0.07761	0.03164	-0.06008		0.01398	-0.02021	-0.08054	-0.10183	-0.03207	-0.03861	-0.06731	-0.1049	-0.05614	-0.04334	-0.00954	-0.00878	-0.13578	-0.16984				-0.45779	-0.17845
						224.389	-0.15264	-0.03132	-0.11253	-0.07275	-0.08375	-0.16338	-0.05722	-0.19418	-0.12097	-0.03783	-0.14765	-0.09049		0.06401	0.05527	-0.10758	-0.00484	0.05631	0.05901	-0.0263	0.09235	-0.01414	0.05989	-0.06374	0.14491	-0.0302	-0.08969				-0.4862
						243.088	0.07925	0.05985	0.17227	0.02585	0.01217	0.18197	-0.00685	0.05638	0.1389	0.16241	0.01719	0.12198		-0.06084	0.01972	-0.30993	-0.09623	-0.11665	-0.02478	-0.1635	0.09019	0.11778	-0.32382	-0.0414	-0.25825	-0.176	-0.11072				-0.51495
						261.787	0.15406	0.05814	0.01725	-0.09194	0.05227	0.03634	0.09052	-0.1151	0.02049	0.03425	-0.03033	-0.07479		-0.03745	-0.0814	-0.1395	0.1399	-0.08527	-0.03071	-0.01435	0.05817	-0.10734	0.00617	-0.05831	-0.07697	0.13463	-0.06363
						280.487	0.0399	0.11706	0.00582	-0.06388	-0.09501	0.05313	0.04218	0.11592	-0.28545	-0.01075	0.03968	0.06036		-0.05719	0.02635	-0.15626	-0.11729	0.01222	-0.04145	-0.13098	-0.10721	-0.11724	-0.11929	-0.06363	-0.12798	-0.10237	-0.0676
						299.186	0.17978	0.07834	0.29666	-0.00884	0.25501	0.06645	-0.01026	0.288	0.41951	0.08782	0.1638	0.26361		-0.01556	0.0224	0.10443	-0.287	-0.13578	0.06383	0.12167	-0.0048	-0.02786	0.11311	-0.15837	0.19646	-0.04871	0.10819
						317.885	0.01394	-0.03798	0.05278	-0.071	0.06853	0.0121	-0.05706	0.00464	0.01633	0.08924	-0.01308	-0.03317		-0.11333	0.077	0.03936	-0.01107	-0.02282	-0.01263	-0.02881	0.03627	0.02388	-0.12883	-0.14107	-0.02297	-0.11908	0.06167
						336.584	0.07883	0.24097	0.18577	-0.03253	0.18	0.17281	0.20177	0.04449	0.11391	0.14902	0.15255	-0.08755		-0.08852	0.05115	-0.01952	-0.1971	0.05019	0.07695	-0.28093	-0.1011	-0.05023	0.1683	-0.25618	0.0174	-0.05774	0.0016
						355.283	0.11432	0.1465	0.16468	-0.09886	0.30361	-0.06617	-0.06462	0.05919	-0.02224	0.11586	-0.02405	0.08277		0.12975	0.13858	-0.06997	0.01335	0.09791	0.06214	0.05384	0.04614	0.00421	-0.02298	0.06339	-0.0341	0.08685	0.11318
						373.982	0.23377	0.25189	0.45644	-0.11384	0.03955	-0.13474	0.80009	0.28392	0.11653	0.15625	0.26321	0.58988		0.25281	0.20966	-0.15694	-0.05521	0.13983	0.12441	0.17581	0.16256	-0.20405	-0.08589	-0.13796	0.18231	0.07204	-0.13894
						392.681	0.20621	0.24597	0.08298	-0.02648	0.33803	-0.01242	-0.0429	0.21726	0.02485	0.13296	0.241	0.31137		0.23574	0.11985	-0.29721	-0.08414	0.26631	-0.20125	-0.08408	0.22878	0.15736	-0.19886	0.3681	0.48633	-0.45072	0.05529
						411.38	-0.01996	0.04296	0.11777	0.0245	0.14856	0.02662	0.05783	-0.12411	-0.02863	0.11169	0.15678	0.06394		-0.04568	0.14143	-0.5044	-0.18689	-0.69509	0.13489	-0.34286	0.20642	-0.06697	-0.22756	-0.08578	-0.52733	-0.5775	-0.28629
						430.079	-0.06526	0.16405	0.33358	0.05905	0.2275	-0.04245	-0.02781	0.14546	-0.08457	0.21306	-0.06041	0.33739		-0.32412	-0.24911	-0.63205	-0.68596	-0.59555	-0.30784	-0.64179	-0.58422	-0.37431	-0.57058	-0.44402	-0.60997	-0.64603	-0.60762
						448.778	0.02419	0.15319	0.19164	-0.16526	-0.08148	0.03359	0.12312	0.00806	0.23226	0.23611	-0.23016	0.14877		-0.32481	-0.3368	-0.27156	-0.50673	-0.21283	-0.45924	-0.55405	-0.37742	-0.30974	-0.42102	-0.23789	-0.31331	-0.42475	-0.48963
						467.478	0.27136	0.0372	0.12632	-0.16169	0.28981	-0.05355	0.03791	-0.27304	0.12671	0.03303	0.31187	0.12516		-0.46641	-0.3732	-0.6564	-0.42154	-0.39647	-0.38038	-0.36514	-0.32963	-0.69071	-0.37555	-0.42788	-0.36494	-0.476	-0.47749
						486.177	0.41442	0.20009	0.12739	-0.14208	0.28926	0.27035	0.23093	0.22561	0.27863	0.12797	-0.44304	0.05542		-0.51138	-0.42577	-0.67908	-0.5809	-0.59981	-0.6085	-0.47706	-0.44871	-0.70033	-0.61276	-0.62431	-0.65363	-0.66288	-0.59383
						504.876	0.20594	0.16689	0.35087	-0.11733	0.41696	0.30631	0.00046	0.22913	0.12119	0.04211	0.19948	-0.15597		-0.50955	-0.43728	-0.69476	-0.77366	-0.68519	-0.66557	-0.77949	-0.51742	-0.71676	-0.29429	-0.65118	-0.77416	-0.56919	-0.62651
						523.575	0.14879	0.13597	0.24701	-0.21156	-0.18008	0.27228	0.00142	0.26065	0.05343	-0.19063	0.71386	0.23731		-0.55114	-0.43911	-0.7038	-0.64247	-0.66423	-0.54639	-0.39627	-0.46687	-0.7127	-0.33922	-0.6044	-0.3849	-0.60938	-0.48199
						542.274	0.12238	0.16831	0.05887	-0.12495	0.21225	-0.10226	0.32141	-0.00696	0.03103	0.10679	0.03246	0.13928		-0.5665	-0.5276	-0.67145	-0.57731	-0.53782	-0.66112	-0.55077	-0.61959	-0.59247	-0.55024	-0.50593	-0.4693	-0.44058	-0.55062
						560.973	0.08838	0.01992	0.02956	-0.14524	0.18707	-0.2414	-0.09156	-0.17917	-0.06068	-0.19875	0.04417	0.06912		-0.32019	-0.4674	-0.5978	-0.47037	-0.14403	-0.33545	-0.34474	-0.46393	-0.37178	-0.51804	-0.48851	-0.44713	-0.46543	-0.48968
						579.672	-0.02805	0.14537	0.1841	-0.17808	-0.13739	0.3801	0.29545	-0.0971	0.12381	-0.05349	-0.03465	0.13778		-0.38841	-0.60019	-0.6905	-0.54552	-0.47373	-0.53278	-0.49743	-0.53185	-0.75789	-0.43619	-0.55371	-0.42153	-0.61858	-0.73572
						598.371	0.07257	0.01267	0.247	-0.08058	0.01516	-0.05358	0.32272	0.14233	0.07531	0.09943	0.02055	0.04118		-0.42305	-0.59939	-0.59536	-0.65574	-0.49348	-0.33467	-0.78173	-0.6404	-0.68976	-0.58993	-0.63333	-0.61659	-0.59031	-0.53005
						617.07	0.18889	-0.00995	0.10356	-0.16058	-0.06008	-0.2332	-0.07599	0.01881	-0.02076	-0.09232	-0.11866	0.10253		-0.50409	-0.57555	-0.61151	-0.62515	-0.59675	-0.56144	-0.54522	-0.54053	-0.45501	-0.54001	-0.67337	-0.54362	-0.52771	-0.60197
						635.769	0.07713	0.05361	0.21808	-0.16173	0.26088	0.08703	-0.18507	0.05221	0.09071	0.27278	0.26332	0.20264		-0.48741	-0.62508	-0.67537	-0.73437	-0.70001	-0.6579	-0.56754	-0.6249	-0.56673	-0.48418	-0.65404	-0.68173	-0.56898	-0.76143
						654.469	-0.0227	-0.07428	-0.05102	-0.2697	-0.06583	-0.21289	0.01677	-0.1139	-0.18627	-0.05619	-0.204	-0.20639		-0.55886	-0.62488	-0.64029	-0.57702	-0.58838	-0.57979	-0.62021	-0.63932	-0.62635	-0.6082	-0.60072	-0.57979	-0.56478	-0.56089
						673.168	0.02447	-0.04359	0.12137	-0.31178	-0.18226	0.01616	-0.05433	-0.20684	0.21426	-0.20139	0.07908	0.08339		-0.53825	-0.70494	-0.64333	-0.59863	-0.58355	-0.65165	-0.64347	-0.76181	-0.6674	-0.74543	-0.66398	-0.77693	-0.56192	-0.64199
						691.867	-0.01931	-0.14994	-0.10011	-0.20306	-0.14779	-0.21304	-0.16484	-0.10907	-0.15637	0.01815	-0.0889	-0.15492		-0.57932	-0.67189	-0.69497	-0.39245	-0.63738	-0.76874	-0.58124	-0.68241	-0.48563	-0.58303	-0.51276	-0.56491	-0.68875	-0.73967
						710.566	-0.13744	-0.05939	0.06455	-0.22183	-0.0428	0.15568	-0.11553	-0.05558	0.0505	-0.08026	0.00968	0.08369		-0.57878	-0.70682	-0.57901	-0.44306	-0.59025	-0.5673	-0.52943	-0.29402	-0.70126	-0.57054	-0.62972	-0.74331	-0.62849	-0.5051
						729.265	-0.11502	-0.22035	-0.18686	-0.29299	-0.29292	-0.1958	-0.24274	-0.1087	-0.17708	-0.34131	-0.29416	-0.2914		-0.54732	-0.61755	-0.48197	-0.51592	-0.47754	-0.42998	-0.43794	-0.52466	-0.56107	-0.54736	-0.46595	-0.58684	-0.52093	-0.59913
						747.964	-0.28099	-0.15196	-0.02196	-0.30527	-0.2192	-0.18939	-0.46796	-0.19966	0.07932	0.03575	-0.13918	-0.28772		-0.59753	-0.66161	-0.5733	-0.29457	-0.66825	-0.68546	-0.12935	-0.13987	-0.45744	-0.58068	-0.69452	-0.2505	-0.34128	-0.52167
						766.663	-0.08875	-0.22164	-0.09954	-0.29814	-0.18755	-0.47682	-0.24234	-0.25193	-0.22993	-0.14704	-0.12183	-0.20357		-0.60146	-0.67972	-0.58208	-0.36287	-0.71109	-0.54447	-0.29935	-0.4262	-0.68352	-0.7481	-0.70634	-0.64688	-0.49323	-0.61741
						785.362	-0.09702	-0.16892	-0.1356	-0.21303	-0.08629	-0.16727	-0.13823	-0.13635	-0.1369	-0.108	-0.21908	-0.19131		-0.46999	-0.67957	-0.36897	-0.36456	-0.42683	-0.6719	-0.45815	-0.43538	-0.32022	-0.44791	-0.37591	-0.32289	-0.19252	-0.77529
						804.061	-0.12759	-0.17744	-0.00724	-0.27615	-0.40937	-0.25811	-0.10193	-0.1691	-0.22399	-0.18791	-0.18847	-0.36555		-0.55598	-0.62589	-0.44726	-0.51512	-0.60802	-0.71428	-0.6089	-0.4281	-0.5303	-0.51466	-0.49621	-0.51028	-0.57722	-0.46905
						822.76	-0.35622	-0.22909	-0.03917	-0.27077	-0.34241	-0.19798	-0.44251	-0.11194	-0.31543	-0.5155	-0.27083	-0.32976		-0.58436	-0.38527	-0.6552	-0.62372	-0.52054	-0.51254	-0.57787	-0.33524	-0.74766	-0.48851	-0.5138	-0.45992	-0.77699	-0.61239
						841.46	-0.24625	-0.13062	-0.09516	-0.23926	-0.13402	-0.1531	-0.15494	-0.11987	-0.21932	-0.15445	-0.11302	-0.3622		-0.60206	-0.3145	-0.5786	-0.61365	-0.64283	-0.61063	-0.21228	-0.54497	-0.43345	-0.34879	-0.91509	-0.60534	-0.34485	-0.56399
						860.159	-0.34168	-0.09316	-0.01218	-0.21836	-0.11684	-0.41457	-0.36256	0.04474	-0.2324	-0.02326	-0.29584	-0.33521		-0.63538	-0.35022	-0.51333	-0.56405	-0.59725	-0.78465	-0.65944	-0.54147	-0.55174	-0.60045	-0.66004	-0.50684	-0.41458	-0.41231
						878.858	-0.40333	-0.19183	-0.10437	-0.2972	-0.15417	-0.30802	-0.17679	-0.10947	-0.42788	-0.19362	-0.13462	-0.13656		-0.61358	-0.3511	-0.44653	-0.59958	-0.51168	-0.44937	-0.56541	-0.4504	-0.42775	-0.51725	-0.5427	-0.32762	-0.55328	-0.48268
						897.557	-0.27298	-0.21303	-0.1922	-0.17219	-0.18401	-0.1943	-0.16871	-0.22662	-0.2174	-0.18966	-0.21091	-0.20005		-0.51907	-0.35268	-0.55081	-0.60322	-0.46861	-0.63179	-0.68267	-0.4807	-0.58681	-0.55082	-0.61985	-0.63009	-0.55982	-0.77449
						916.256	-0.33166	-0.23082	-0.17403	-0.28064	-0.1942	-0.125	-0.29718	-0.05746	-0.27534	-0.22787	-0.2775	-0.12812		-0.48947	-0.36424	-0.47855	-0.52618	-0.34957	-0.41746	-0.47645	-0.54923	-0.48262	-0.45013	-0.38791	-0.50563	-0.38428	-0.48421
						934.955	-0.24048	-0.23799	-0.23563	-0.31725	-0.29513	-0.33207	-0.30867	-0.28691	-0.26275	-0.24646	-0.26113	-0.30782		-0.51467	-0.31703	-0.63956	-0.52085	-0.4394	-0.44463	-0.68759	-0.24276	-0.46807	-0.59197	-0.39956	-0.57365	-0.52644	-0.54444
						953.654	-0.22467	-0.21664	-0.07922	-0.30688	-0.30526	-0.13634	-0.13945	-0.242	-0.05658	-0.23381	-0.22323	-0.07095		-0.56987	-0.42459	-0.83192	-0.46653	-0.21482	-0.61212	-0.7861	-0.58395	-0.61587	-0.7128	-0.32561	-0.87082	-0.77957	-0.73373
						972.353	-0.12157	-0.29354	-0.13923	-0.17164	-0.03877	-0.32524	-0.22884	-0.3472	-0.09625	-0.14561	-0.1102	-0.23608		-0.51322	-0.33153	-0.7673	-0.62467	-0.63643	-0.31261	-0.51428	-0.56709	-0.5968	-0.20718	-0.80033	-0.55452	-0.5861	-0.27482
						991.052	-0.12391	-0.11441	0.32165	-0.17351	0.09021	-0.04951	-0.14599	0.35653	0.20127	-0.16682	-0.07168	-0.41217		-0.69006	-0.18943	-0.71368	-0.62289	-0.70347	-0.40981	-0.2164	-0.69058	-0.55696	-0.76066	-0.28795	-0.46229	-0.5093	-0.85387
						1009.75	-0.05957	-0.06564	0.14368	0.01685	-0.00993	0.01165	-0.03446	-0.00475	0.02958	0.11019	0.02477	0.04578		-0.43952	-0.07399	-0.35649	-0.3635	-0.21231	-0.23259	-0.43076	-0.38331	-0.18915	-0.16419	-0.41766	-0.33892	-0.31225	-0.22585
						1028.45	-0.22214	0.05743	0.35601	-0.11147	-0.28034	-0.15137	-0.286	0.02379	0.47885	-0.47222	-0.15767	0.15208		-0.25238	0.00699	-0.2334	-0.35002	0.0839	-0.31568	0.15832	0.01235	-0.23168	-0.03877	-0.24654	-0.11382	-0.18695	-0.43648
						1047.15	-0.1852	-0.05006	0.06622	-0.05508	-0.04238	0.14251	-0.01007	0.13149	0.03972	-0.17678	-0.10908	-0.05462		-0.2414	0.00885	-0.32074	-0.13271	-0.22766	0.02232	-0.07786	-0.17873	-0.28947	-0.34785	-0.34549	-0.41495	-0.42313	-0.22514
						1065.85	-0.07445	0.04779	0.31166	0.00322	0.08269	-0.12448	-0.01308	-0.15842	0.10047	0.17316	-0.1647	-0.08782		-0.21615	-0.02942	-0.45085	-0.35951	-0.15364	-0.60921	-0.2982	-0.24876	-0.11819	-0.50293	-0.10037	-0.43781	-0.1701	-0.5738
						1084.55	-0.26192	-0.04205	0.11347	0.0482	-0.00984	-0.10985	-0.30099	-0.2912	-0.15716	-0.11056	-0.03001	-0.25342		-0.13717	0.00028	-0.37569	-0.27463	-0.04213	-0.40347	-0.07703	-0.32108	-0.08469	-0.38117	0.02464	-0.04396	-0.28364	-0.12689
						1103.25	-0.14878	-0.01171	0.1366	0.01511	-0.00286	-0.22244	-0.04936	-0.26654	-0.15124	-0.24264	0.0172	-0.00978		-0.15701	0.00439	-0.14703	-0.34617	-0.15141	-0.06362	-0.0579	-0.14636	0.04399	-0.12852	0.12802	-0.25532	-0.19044	-0.2604
						1121.95	-0.15762	0.00793	0.28358	-0.02317	-0.08315	-0.16604	-0.13233	0.05103	-0.25081	-0.10878	0.13284	0.29146		0.00285	0.02962	-0.27452	-0.37359	-0.0968	-0.27238	-0.39166	-0.65774	-0.189	-0.25157	-0.09587	0.13007	-0.07125	0.0157
						1140.64	-0.21299	0.05546	0.30846	0.00466	0.11215	0.1875	0.34445	0.28279	-0.30965	-0.05228	-0.12644	0.21658		-0.0798	0.01493	-0.28356	-0.34214	0.12933	-0.16917	-0.20942	-0.16781	-0.17318	-0.09226	-0.24005	0.0586	0.07782	-0.22176
						1159.34	-0.03134	0.04455	0.13916	0.03551	0.1295	0.05117	0.09039	0.0712	0.11928	0.05619	0.0747	0.10359		-0.11049	0.04888	-0.45055	-0.4698	-0.27213	-0.81538	-0.70522	-0.33303	-0.31724	0.29244	-0.16473	-0.63048	-0.47741	0.29171
						1178.04	-0.18818	0.04974	0.29513	0.0137	0.55725	0.00804	0.13946	0.06023	-0.35655	0.07974	-0.11376	0.27403		-0.0807	-0.01419	-0.18803	-0.40479	-0.30786	-0.29672	0.12049	-0.08183	-0.15078	-0.09926	-0.37927	-0.32297	-0.21676	-0.30728
						1196.74	-0.23061	0.12696	0.38288	-0.08596	0.32781	0.10081	0.35096	0.5626	-0.13018	0.19958	-0.12568	0.2806		-0.00922	0.04057	-0.07184	-0.085	-0.06414	-0.01214	-0.02323	-0.00229	0.00191	0.00543	-0.01374	-0.08437	-0.04096	0.04441
						1215.44	0.05435	-0.11607	0.21487	0.01843	0.39326	0.15728	-0.06581	0.02335	0.18732	-0.09426	0.16317	0.25388		-0.04731	0.03737	-0.40728	-0.28932	-0.08884	-0.53482	0.19516	-0.34992	-0.25828	-0.23823	-0.34484	0.11017	-0.47008	-0.18433
						1234.14	-0.03345	0.15473	0.47094	0.02909	0.04421	0.28112	0.23808	0.0823	0.35242	0.01157	-0.22526	-0.00114		-0.09756	-0.05415	-0.11376	-0.17243	-0.06039	-0.13145	-0.11605	-0.15896	-0.13361	-0.08793	-0.14023	-0.11489	-0.18495	-0.21974
						1252.84	-0.03208	0.11658	0.40302	-0.00233	0.15141	-0.05993	0.14041	0.49487	0.13209	0.37112	-0.36345	0.02634		-0.07698	-0.0696	-0.17084	-0.32538	-0.23916	-0.31704	-0.44687	-0.27163	-0.04723	-0.09568	-0.19934	-0.34905	-0.05215	-0.21274
						1271.54	-0.07868	0.03381	0.21353	0.03444	-0.18584	-0.04437	0.16319	0.12989	0.10129	0.02062	-0.02122	0.0195		-0.08136	-0.05175	-0.37037	-0.32089	-0.24605	-0.18931	-0.28428	-0.15212	-0.09734	-0.25876	-0.2419	-0.41938	-0.17352	-0.28125
						1290.24	0.2	0.06016	0.2187	0.2	0.1236	0.24704	0.19059	0.26824	0.15604	0.1091	0.14417	0.14177		-0.02066	0.01403	-0.28778	-0.3782	0.16803	-0.05039	0.05153	-0.27785	-0.00242	-0.38281	-0.15496	-0.24322	-0.16782	-0.25469
					Fig. 6f
					ZT 6-8										ZT 17-19																	p value for Fig. 6j							p value for Fig. 6k
					time (s)	fly1	fly2	fly3	fly4	fly5	fly6	fly7	fly8		fly1	fly2	fly3	fly4	fly5	fly6	fly7	fly8	fly9		Fig. 6g							Tukey's multiple comparisons test	Mean Diff.	95.00% CI of diff.	Significant?	Summary	P Value		Tukey's multiple comparisons test	Mean Diff.	95.00% CI of diff.	Significant?	Summary	P Value
					0	-0.04085	-0.07681	0.0395	-0.05232	-0.13065	-0.02957	0.00017	-0.09942		-0.02496	0.01008	0.00852	0.00469	0.03724	0.0027	-0.00015	0.0158	-0.00735			DN3 zt6-8	DN1p zt6-8	DN3 zt17-19	DN1p zt17-19			UAS-CsChr / + 22℃ vs. UAS-CsChr / + 30℃	-247.1	-262.5 to -231.8	Yes	****	<0.0001		UAS-CsChr / + 22℃ vs. UAS-CsChr / + 30℃	-276.8	-289.0 to -264.5	Yes	****	<0.0001
					21.786	0.00551	0.00745	-0.016	-0.0452	-0.02738	0.05571	-0.01217	0.02696		0.02046	-0.08499	-0.01462	-0.11562	-0.03171	-0.08354	-0.05401	0.02052	-0.00788		Max ΔF/F0	-0.1663	-0.03495	-0.17633	-0.01653			UAS-CsChr / + 22℃ vs. DN3-spl1 > UAS-hid 22℃	-153.5	-168.8 to -138.1	Yes	****	<0.0001		UAS-CsChr / + 22℃ vs. DN3-spl > UAS-CsChr 22℃	-47.96	-60.22 to -35.70	Yes	****	<0.0001
					43.571	0.02879	0.03704	-0.04528	-0.06451	0.08439	-0.00332	0.0637	-0.07111		0.06586	0.05187	0.01213	0.01571	0.0341	0.05869	0.04677	0.08198	0.02469			-0.25652	-0.03352	-0.26882	-0.02494			UAS-CsChr / + 22℃ vs. DN3-spl1 > UAS-hid 30℃	-200.5	-215.9 to -185.2	Yes	****	<0.0001		UAS-CsChr / + 22℃ vs. DN3-spl > UAS-CsChr 30℃	10.96	-1.302 to 23.22	No	ns	0.1084
					65.357	0.00655	0.03231	0.02179	0.16203	0.05455	0.11737	0.17752	0.02741		0.10491	-0.03034	-0.06121	-0.04538	0.10204	0.10161	-0.06366	0.0922	-0.05517			-0.33001	-0.0192	-0.44344	-0.02885			UAS-CsChr / + 22℃ vs.DN3-spl1 > UAS-hid22℃	-14.17	-29.50 to 1.164	No	ns	0.0878		UAS-CsChr / + 22℃ vs.DN3-spl > UAS-CsChr22℃	-1.875	-14.14 to 10.39	No	ns	0.9978
					87.142	-0.01233	-0.00386	-0.09648	-0.14356	-0.04439	-0.02303	-0.01398	-0.0882		0.08842	-0.08537	-0.01987	0.00795	0.02212	0.11106	0.14341	0.05618	-0.1073			-0.36281	-0.02711	-0.21327	-0.02676			UAS-CsChr / + 22℃ vs.DN3-spl1 > UAS-hid30℃	-251.2	-266.5 to -235.9	Yes	****	<0.0001		UAS-CsChr / + 22℃ vs.DN3-spl > UAS-CsChr30℃	-298	-310.2 to -285.7	Yes	****	<0.0001
					108.928	-0.04022	-0.09886	-0.07664	-0.11078	-0.0948	-0.13985	-0.0772	-0.10701		0.04158	-0.14319	0.06498	-0.11416	-0.06534	-0.09199	-0.03813	-0.0397	-0.14501			-0.34634	-0.01444	-0.13921	-0.03573			UAS-CsChr / + 30℃ vs. DN3-spl1 > UAS-hid 22℃	93.67	78.34 to 109.0	Yes	****	<0.0001		UAS-CsChr / + 30℃ vs. DN3-spl > UAS-CsChr 22℃	228.8	216.5 to 241.1	Yes	****	<0.0001
					130.713	-0.0791	-0.03428	-0.16884	-0.17442	-0.17119	-0.09747	-0.15535	-0.05691		0.00517	-0.10743	-0.02342	-0.04576	-0.03813	-0.0228	-0.08304	-0.06885	-0.11767			-0.27681	-0.03928	-0.28098	0.004799			UAS-CsChr / + 30℃ vs. DN3-spl1 > UAS-hid 30℃	46.58	31.25 to 61.91	Yes	****	<0.0001		UAS-CsChr / + 30℃ vs. DN3-spl > UAS-CsChr 30℃	287.7	275.4 to 300.0	Yes	****	<0.0001
					152.499	0.02814	-0.06119	-0.08563	-0.00888	0.03358	-0.02503	-0.08743	-0.07145		-0.05872	-0.14813	-0.14805	-0.09263	-0.18989	-0.0759	-0.14472	-0.0585	-0.11314			-0.24209	-0.00305	-0.29476	-0.02486			UAS-CsChr / + 30℃ vs.DN3-spl1 > UAS-hid22℃	233	217.6 to 248.3	Yes	****	<0.0001		UAS-CsChr / + 30℃ vs.DN3-spl > UAS-CsChr22℃	274.9	262.6 to 287.1	Yes	****	<0.0001
					174.284	0.00674	-0.02732	0.08181	-0.07963	-0.04083	0.02384	0.15328	0.01321		-0.0545	-0.13072	-0.04193	-0.08237	-0.15241	-0.07005	-0.12408	-0.11265	-0.11418			-0.23074	-0.01108	-0.45351	-0.00847			UAS-CsChr / + 30℃ vs.DN3-spl1 > UAS-hid30℃	-4.083	-19.41 to 11.25	No	ns	0.9721		UAS-CsChr / + 30℃ vs.DN3-spl > UAS-CsChr30℃	-21.21	-33.47 to -8.948	Yes	****	<0.0001
					196.07	-0.05682	-0.13333	-0.23407	-0.49482	-0.12836	-0.33381	-0.07878	-0.22025		-0.14423	-0.28866	-0.31417	-0.26116	-0.22715	-0.2591	-0.252	-0.31726	-0.20122				-0.04283	-0.13034				DN3-spl1 > UAS-hid 22℃ vs. DN3-spl1 > UAS-hid 30℃	-47.08	-62.41 to -31.75	Yes	****	<0.0001		DN3-spl > UAS-CsChr 22℃ vs. DN3-spl > UAS-CsChr 30℃	58.92	46.66 to 71.18	Yes	****	<0.0001
					217.855	-0.1663	-0.25652	-0.33001	-0.36281	-0.34634	-0.27681	-0.24209	-0.23074		-0.17633	-0.26882	-0.44344	-0.21327	-0.13921	-0.28098	-0.29476	-0.45351	-0.13034				-0.00825					DN3-spl1 > UAS-hid 22℃ vs.DN3-spl1 > UAS-hid22℃	139.3	124.0 to 154.6	Yes	****	<0.0001		DN3-spl > UAS-CsChr 22℃ vs.DN3-spl > UAS-CsChr22℃	46.08	33.82 to 58.34	Yes	****	<0.0001
					239.641	-0.09241	-0.26621	-0.17248	-0.19263	-0.15171	-0.14782	-0.23838	-0.26359		-0.10055	-0.08467	-0.00029	-0.05251	-0.05438	-0.04206	-0.07092	-0.01288	-0.16				-0.01795					DN3-spl1 > UAS-hid 22℃ vs.DN3-spl1 > UAS-hid30℃	-97.75	-113.1 to -82.42	Yes	****	<0.0001		DN3-spl > UAS-CsChr 22℃ vs.DN3-spl > UAS-CsChr30℃	-250	-262.3 to -237.7	Yes	****	<0.0001
					261.426	-0.0694	-0.12238	-0.0108	-0.09905	-0.04283	-0.13388	-0.07092	-0.10826		-0.05649	-0.02969	-0.11944	0.02688	-0.11498	-0.03093	0.10108	-0.09953	-0.12029				-0.03727					DN3-spl1 > UAS-hid 30℃ vs.DN3-spl1 > UAS-hid22℃	186.4	171.0 to 201.7	Yes	****	<0.0001		DN3-spl > UAS-CsChr 30℃ vs.DN3-spl > UAS-CsChr22℃	-12.83	-25.09 to -0.5732	Yes	*	0.0345
					283.212	-0.04975	-0.14219	0.02451	-0.08211	-0.18465	-0.03588	-0.1339	0.04401		-0.02813	-0.06281	0.01005	-0.02786	0.00265	-0.05296	-0.02114	-0.0198	-0.01076									DN3-spl1 > UAS-hid 30℃ vs.DN3-spl1 > UAS-hid30℃	-50.67	-66.00 to -35.34	Yes	****	<0.0001		DN3-spl > UAS-CsChr 30℃ vs.DN3-spl > UAS-CsChr30℃	-308.9	-321.2 to -296.7	Yes	****	<0.0001
					304.997	-0.02623	-0.17826	-0.06314	-0.00339	-0.02362	-0.14442	-0.03057	-0.05041		-0.07934	-0.13063	-0.0354	-0.12949	-0.05992	-0.07873	-0.08865	-0.13723	-0.08868									+ / DN3-spl 22℃ vs.DN3-spl1 > UAS-hid30℃	-237	-252.4 to -221.7	Yes	****	<0.0001		+ / DN3-spl 22℃ vs.DN3-spl > UAS-CsChr30℃	-296.1	-308.3 to -283.8	Yes	****	<0.0001
					326.783	-0.04928	-0.13603	0.04035	-0.1483	-0.00324	-0.02465	0.03347	0.02483		-0.06928	-0.09075	-0.08203	-0.0445	-0.07819	-0.078	-0.05725	-0.09839	-0.07788
					348.569	0.02936	-0.18511	-0.05227	-0.17594	-0.25608	-0.19284	-0.1362	-0.20401		-0.01533	0.08142	-0.08628	0.12002	0.09725	0.06801	0.20269	0.18775	0.02634
					370.354	-0.00076	-0.1356	-0.06404	-0.09332	-0.07244	-0.11758	-0.05217	-0.0427		-0.00481	-0.03244	-0.04769	-0.05195	-0.01464	-0.01587	-0.00387	-0.07205	-0.05304
					392.14	-0.01034	-0.08363	-0.08489	-0.05083	-0.02389	-0.02014	-0.04649	-0.03078		0.03768	0.07036	-0.01372	0.06134	0.01463	0.07635	0.01559	-0.04868	-0.014
					413.925	-0.07294	-0.1274	-0.25585	-0.34447	-0.4868	-0.15771	-0.27586	-0.26124		-0.01797	-0.14341	0.03449	-0.05339	-0.0207	-0.01776	-0.12214	-0.05843	-0.14393
					435.711	-0.19155	-0.226	-0.32087	-0.35105	-0.18659	-0.18717	-0.36019	-0.17985		-0.13226	-0.27324	-0.22894	-0.22666	-0.28601	-0.17382	-0.2932	-0.20647	-0.1306
					457.496	-0.22617	-0.25478	-0.15064	-0.08768	-0.21331	-0.15934	-0.04503	-0.25504		-0.1655	-0.2598	-0.20674	-0.21101	-0.23259	-0.26057	-0.2735	-0.24537	-0.26496
					479.282	-0.03607	-0.12207	-0.08113	-0.12387	-0.03599	-0.13694	-0.06176	-0.07365		-0.02128	0.00372	0.04688	0.05386	0.03896	0.03019	0.0045	0.0317	0.01546
					501.067	-0.13244	-0.13709	0.04221	0.01435	0.02989	0.01344	0.01155	-0.02225		-0.0756	-0.02029	0.00735	0.01392	-0.01267	-0.00571	-0.03919	-0.04819	-0.04277
					522.853	-0.10205	-0.13645	-0.02626	0.08022	-0.09324	-0.12962	0.03539	0.10913		-0.05431	-0.16978	-0.02573	-0.047	-0.15678	-0.09161	-0.11742	-0.00752	-0.06582
					544.638	-0.13395	-0.11141	-0.06712	0.08394	-0.07563	-0.07837	-0.02652	-0.15053		-0.04564	-0.00127	0	0.00624	-0.00813	0.00453	0.0068	0.01858	0.01084
					566.424	-0.13571	-0.14731	0.06297	-0.09736	-0.1609	-0.20577	-0.07969	-0.04972		-0.07676	-0.02021	0.04068	0.03654	-0.02796	-0.00055	-0.05156	-0.0119	-0.00114
					588.209	-0.08463	-0.18922	-0.00429	0.01226	-0.02616	-0.04558	0.07722	-0.01469		-0.07888	-0.03613	0.09514	0.00267	0.00298	-0.07442	0.14539	-0.00869	-0.14324
					609.995	-0.12336	-0.14762	0.04417	-0.08239	-0.04985	-0.01725	-0.23687	-0.17344		-0.05764	0.02259	0.03366	0.07574	-0.01088	0.04794	-0.04571	-0.04961	0.04126
					631.78	-0.10299	-0.12606	-0.12684	-0.12394	-0.10225	-0.12204	-0.13509	-0.12787		-0.1292	0.06931	0.07858	0.02444	-0.20345	0.03561	-0.0376	-0.17967	-0.00747
	Fig. 6h
	UAS-hid / +
		grey																									red
		fly1	fly2	fly3	fly4	fly5	fly6	fly7	fly8	fly9	fly10	fly11	fly12	fly13	fly14	fly15	fly16	fly17	fly18	fly19	fly20	fly21	fly22	fly23	fly24		fly1	fly2	fly3	fly4	fly5	fly6	fly7	fly8	fly9	fly10	fly11	fly12	fly13	fly14	fly15	fly16	fly17	fly18	fly19	fly20	fly21	fly22	fly23
	ZT 1	802	821	806	790	841	828	808	831	794	811	810	788	835	848	842	807	801	820	818	804	818	835	842	816		1078	959	986	974	1077	972	970	983	996	962	1067	1028	942	1015	958	1076	990	1007	972	973	966	1014	999
		576	620	701	652	616	721	682	686	638	537	598	629	635	688	642	632	648	628	605	563	622	655	622	580		823	781	715	841	784	861	736	896	791	700	805	843	805	822	913	850	910	824	836	778	879	800	739
	ZT 2	607	384	573	212	444	682	496	510	385	334	287	594	431	474	700	389	662	367	399	587	540	692	444	540		466	337	460	505	757	688	507	375	743	584	661	647	371	462	328	587	228	537	503	750	601	612	692
		151	335	260	247	298	173	100	230	238	228	161	154	341	246	254	292	133	72	200	228	288	222	173	201		112	227	362	426	216	472	117	412	328	262	315	201	253	310	147	127	309	145	2	130	300	102	275
	ZT 3	92	83	45	63	89	46	73	46	93	84	39	64	44	94	83	81	46	111	106	67	118	109	37	68		90	188	186	82	155	281	158	48	233	28	97	28	75	277	189	222	185	113	191	169	270	323	80
		29	111	138	170	94	140	125	145	105	52	71	71	88	138	164	76	44	24	43	158	76	77	228	42		52	28	50	43	89	63	70	66	37	73	66	58	43	42	47	54	68	42	45	50	42	59	33
	ZT 4	88	114	59	35	44	16	66	36	72	57	68	51	63	52	70	78	111	90	50	34	85	130	85	79		47	44	59	64	52	63	43	37	69	51	58	50	56	48	53	44	44	47	52	56	49	62	52
		9	0	55	10	45	11	52	60	22	28	8	56	17	35	52	36	39	21	5	18	12	37	0	35		85	112	99	164	84	88	40	43	108	33	101	109	81	47	127	151	3	18	8	27	91	73	126
	ZT 5	13	7	49	32	18	31	57	21	18	21	45	42	53	17	41	9	16	13	27	40	30	1	20	32		31	42	37	27	16	52	39	27	41	34	23	26	54	39	21	32	39	34	45	25	38	40	15
		15	3	12	11	12	4	10	15	15	19	26	7	19	17	20	8	10	9	20	18	13	16	12	16		74	96	47	131	68	63	112	76	110	31	57	93	16	139	139	157	82	116	100	15	43	173	37
	ZT 6	22	19	25	19	13	45	30	25	21	16	32	10	25	36	26	21	30	31	25	24	26	22	11	27		44	21	30	59	27	33	44	47	29	26	39	29	75	23	24	10	34	52	48	46	32	45	37
		32	31	37	37	36	18	18	12	21	21	34	28	28	41	25	26	31	33	28	31	24	5	27	32		54	49	46	44	39	56	49	38	37	58	63	45	52	56	40	55	39	52	79	52	57	52	68
	ZT 7	36	32	29	24	43	35	1	2	25	45	27	39	17	20	49	17	52	40	36	26	6	49	24	52		93	96	60	48	34	98	108	77	44	129	78	19	60	89	58	58	65	80	64	96	79	49	63
		91	187	26	129	226	182	184	164	19	173	193	219	153	282	169	31	116	193	34	171	216	101	142	214		23	33	16	36	41	38	40	35	40	56	34	54	55	39	38	29	33	42	29	32	27	29	34
	ZT 8	61	78	85	163	178	97	42	35	85	127	228	121	36	148	206	217	229	177	212	97	222	185	129	126		12	14	9	18	5	28	5	20	14	22	17	20	12	25	4	21	14	19	18	0	20	22	18
		455	414	323	375	438	454	547	220	251	338	347	570	364	453	176	390	280	371	482	376	311	365	283	434		69	84	68	35	79	49	49	93	109	22	64	57	109	58	135	42	119	68	31	33	21	42	78
	ZT 9	476	547	575	439	522	492	426	627	304	580	711	501	513	433	516	438	389	352	504	517	522	487	540	506		87	106	66	49	65	61	62	56	69	40	52	53	36	44	79	106	93	86	64	66	43	81	55
		613	588	489	648	535	503	462	537	586	422	504	539	542	374	537	614	498	580	682	539	652	614	672	525		24	113	116	68	29	11	22	68	75	45	31	67	98	15	54	78	6	90	103	64	49	94	54
	ZT 10	668	725	616	677	522	611	586	573	518	559	640	482	528	578	520	620	588	737	579	428	634	544	560	707		72	120	129	146	163	145	136	78	139	160	88	9	101	126	178	225	61	91	169	52	174	67	37
		606	587	664	700	616	668	599	600	670	576	614	623	589	572	612	586	738	655	752	560	622	607	621	606		54	34	219	181	155	299	229	119	163	348	74	139	137	384	164	239	251	326	186	134	125	307	144
	ZT 11	733	670	808	741	764	714	722	725	684	764	801	726	689	680	730	715	613	743	688	735	711	698	724	632		403	305	538	692	392	255	512	515	346	400	323	434	400	412	455	453	513	404	531	420	534	621	305
		858	887	899	866	896	860	872	858	857	867	856	868	850	858	886	860	882	850	879	865	885	859	840	859		915	786	825	863	881	822	842	808	826	917	932	863	840	869	781	935	870	816	787	896	820	846	864
	ZT 12	872	839	825	860	913	917	816	886	970	1007	879	875	842	918	877	865	850	991	807	861	889	917	992	926		921	903	889	895	898	877	946	881	870	944	898	913	914	989	857	917	923	906	924	944	917	926	856
		888	874	884	863	899	887	831	866	860	865	848	865	900	876	854	872	871	851	888	852	879	880	910	895		949	951	987	933	933	1002	1009	973	1004	1032	991	991	1019	977	947	994	1033	1013	964	990	951	1007	971
	ZT 13	503	582	521	457	491	582	575	570	483	680	804	461	593	575	508	719	488	493	618	593	494	642	687	544		855	812	931	846	857	772	899	821	829	859	804	919	789	818	913	798	855	886	832	816	917	861	845
		28	31	25	31	36	39	29	29	22	49	34	37	49	33	47	24	18	22	47	41	38	26	25	34		651	402	380	672	742	511	584	471	694	762	699	538	644	533	711	669	762	524	527	505	526	514	625
	ZT 14	3	13	1	8	0	11	1	14	11	7	5	10	6	6	13	2	0	14	9	14	9	15	10	12		396	281	383	390	590	354	258	533	262	334	303	370	412	474	370	836	470	338	312	446	399	447	376
		15	19	21	22	20	15	12	12	21	20	19	23	19	18	34	15	21	23	22	22	16	17	19	17		167	241	210	305	162	315	218	288	325	294	190	220	271	290	297	199	204	170	202	353	215	290	235
	ZT 15	2	6	2	10	5	1	1	5	2	6	4	6	6	6	5	7	5	10	3	0	7	4	2	7		160	186	164	185	218	168	204	208	170	181	222	179	161	198	216	203	189	198	199	176	166	190	175
		12	64	18	50	54	15	62	42	25	29	87	30	9	51	10	13	60	46	46	22	67	64	46	71		123	107	144	126	108	134	112	128	130	124	109	135	118	153	128	95	143	108	152	134	116	120	127
	ZT 16	41	13	18	48	64	50	17	43	30	34	65	52	23	6	22	27	44	19	16	27	60	2	31	42		183	88	110	7	167	186	132	137	147	167	100	123	113	189	189	71	99	140	98	36	157	77	142
		18	66	75	38	9	69	42	12	27	78	19	65	45	81	26	49	52	65	66	80	35	54	40	28		134	184	111	341	77	391	62	27	165	293	146	348	306	226	313	502	2	116	322	194	244	154	488
	ZT 17	14	24	21	25	24	21	13	26	9	39	26	11	9	31	31	13	37	21	19	29	19	0	20	20		265	153	334	179	256	139	189	153	273	201	114	72	289	186	321	76	100	270	4	104	386	184	289
		24	18	7	5	23	11	25	15	38	21	35	17	17	30	18	27	23	36	43	2	20	14	21	31		154	329	226	235	242	367	284	355	299	430	17	266	303	205	214	341	124	262	200	169	128	362	274
	ZT 18	27	22	18	11	12	7	14	15	5	22	13	2	20	27	35	18	9	13	21	8	26	4	20	27		360	219	319	388	317	227	278	379	347	271	423	388	280	352	400	343	212	388	182	270	208	398	269
		5	16	11	11	23	7	7	27	9	16	16	6	9	21	12	34	12	5	26	7	24	11	13	11		300	381	299	201	288	340	358	263	265	347	324	329	243	240	253	324	287	289	307	201	146	369	288
	ZT 19	34	30	199	2	74	35	30	59	120	2	86	27	55	82	52	4	54	131	12	118	88	7	2	4		415	303	471	329	244	291	493	446	307	266	425	424	424	386	345	176	276	377	430	415	272	462	220
		39	18	26	43	39	44	27	58	39	37	43	24	38	47	9	9	52	51	25	31	45	39	36	27		112	183	275	192	144	99	142	237	173	196	88	352	212	118	216	137	198	167	206	132	108	144	333
	ZT 20	16	23	20	26	13	17	17	15	8	7	13	25	14	20	14	20	30	22	20	24	20	27	16	21		103	83	236	175	94	191	26	155	130	52	135	147	351	198	200	124	233	122	46	358	112	213	116
		16	5	10	1	5	7	7	12	11	12	22	15	10	14	13	9	5	7	10	9	10	5	11	14		224	115	170	203	48	464	140	196	302	245	153	219	191	328	311	317	280	323	85	254	110	316	235
	ZT 21	34	37	28	32	48	53	25	40	20	22	38	43	32	40	31	39	41	24	34	37	34	22	21	20		127	146	175	243	227	122	80	329	235	118	319	283	166	89	261	305	145	151	243	127	174	389	348
		6	10	4	5	6	11	7	5	8	17	12	10	10	16	5	6	9	11	12	25	9	12	12	12		226	204	220	194	207	338	362	230	254	178	239	163	210	220	288	242	285	319	393	221	261	182	246
	ZT 22	17	23	14	22	17	23	31	16	4	20	7	21	14	11	17	21	29	5	10	11	20	24	19	29		368	471	188	432	282	479	363	20	453	303	296	581	358	284	302	497	183	315	226	403	429	397	463
		20	28	14	53	22	54	38	50	37	21	26	49	25	52	9	9	16	38	49	48	22	47	30	26		480	396	465	339	325	331	606	537	595	475	457	198	697	287	433	382	509	187	355	313	452	139	263
	ZT 23	35	50	37	36	35	44	56	60	41	57	40	48	63	43	24	49	46	40	44	68	74	72	28	45		378	353	354	588	421	268	294	277	413	579	359	255	477	569	276	644	498	492	328	516	334	199	396
		86	95	141	179	86	126	128	178	310	177	82	80	140	159	180	135	144	84	25	26	268	133	12	113		645	639	342	587	696	868	157	479	356	696	691	590	555	649	400	562	427	290	841	233	725	842	425
	ZT 24	217	144	235	65	222	83	222	75	307	278	271	127	186	201	45	195	327	269	89	187	132	234	251	210		413	471	296	577	455	443	370	380	688	509	304	616	541	518	397	654	616	451	509	770	501	458	646
		481	370	369	344	317	408	310	345	365	360	479	429	416	357	353	413	381	348	407	348	364	413	296	339		577	435	576	728	564	601	616	651	529	609	662	504	638	527	681	653	740	797	774	658	627	758	483
	Fig. 6i
	UAS-CsChr / +
		grey																									red
		fly1	fly2	fly3	fly4	fly5	fly6	fly7	fly8	fly9	fly10	fly11	fly12	fly13	fly14	fly15	fly16	fly17	fly18	fly19	fly20	fly21	fly22	fly23	fly24		fly1	fly2	fly3	fly4	fly5	fly6	fly7	fly8	fly9	fly10	fly11	fly12	fly13	fly14	fly15	fly16	fly17	fly18	fly19	fly20	fly21	fly22	fly23
	ZT 1	938	908	946	983	924	936	939	973	955	983	941	950	972	893	985	954	860	936	918	935	918	931	898	955		602	746	682	806	784	757	777	767	856	852	586	762	751	679	727	805	842	841	698	709	943	651	872
		851	827	780	758	826	840	826	818	825	887	823	768	855	852	783	817	828	802	736	873	771	856	793	829		605	551	673	563	641	630	656	616	673	667	562	416	571	658	765	658	634	680	553	664	502	741	613
	ZT 2	596	588	445	522	696	488	469	575	524	566	623	651	594	656	517	457	574	531	615	580	564	526	623	583		365	396	518	353	480	326	289	394	340	356	413	171	380	237	334	485	348	288	363	439	425	557	450
		286	322	308	333	361	408	297	365	408	349	511	319	502	313	325	451	208	411	356	396	298	264	321	393		282	273	241	189	322	348	284	330	346	255	345	292	189	275	262	307	274	340	354	198	287	279	236
	ZT 3	132	170	212	195	125	137	135	163	217	140	100	217	272	145	143	100	169	218	160	136	180	102	140	161		14	164	88	128	54	58	113	105	147	112	146	86	151	38	52	116	65	113	190	138	97	129	115
		116	142	160	152	85	126	139	128	46	143	118	96	142	89	67	85	122	163	62	161	55	135	81	94		82	140	108	125	87	62	90	115	45	96	51	83	98	168	36	125	120	71	128	25	84	76	114
	ZT 4	39	44	26	49	56	34	42	12	45	42	38	48	63	36	49	19	41	32	34	46	39	49	46	60		53	71	51	72	89	27	86	79	62	56	37	60	72	102	38	109	80	68	69	30	82	66	37
		10	40	27	21	43	26	24	18	68	47	13	6	37	69	36	33	9	20	22	23	35	48	49	20		77	36	53	53	32	46	53	43	62	48	59	35	56	76	57	50	21	68	78	46	56	59	69
	ZT 5	11	22	13	13	9	16	23	26	11	20	19	12	17	21	27	13	17	14	29	9	17	13	12	9		31	17	38	31	36	31	34	43	37	31	41	44	28	27	5	28	32	28	34	39	20	33	30
		49	19	33	14	16	10	38	16	35	5	29	36	8	44	25	67	46	34	25	31	2	26	7	38		53	39	44	45	27	37	62	36	61	52	38	45	48	35	16	50	38	32	44	23	32	27	40
	ZT 6	28	19	2	20	19	4	28	21	22	18	15	15	21	17	25	15	8	19	31	8	22	18	15	18		15	21	28	29	29	29	13	26	9	28	23	24	25	16	17	20	21	32	26	11	25	25	18
		23	35	27	27	32	32	16	29	23	18	26	22	21	20	30	28	21	17	26	31	37	23	29	22		30	27	30	16	24	43	25	19	39	37	38	26	46	48	20	27	28	28	27	31	30	44	34
	ZT 7	114	124	81	73	90	91	81	74	71	97	108	85	122	48	80	125	85	79	80	76	104	91	104	87		30	23	30	26	16	21	27	22	17	27	25	27	34	21	36	30	25	27	20	29	12	17	30
		73	52	76	54	92	62	61	66	76	72	66	76	81	79	54	76	40	63	65	54	38	72	85	56		7	12	13	16	12	14	11	18	6	15	20	15	16	16	10	5	6	1	23	8	7	10	17
	ZT 8	168	233	203	157	188	124	177	213	113	219	215	180	340	65	238	79	160	127	75	159	110	186	75	149		17	16	17	23	16	32	31	27	0	16	24	25	9	21	6	6	33	19	15	28	21	17	28
		177	206	309	225	36	408	224	354	173	99	330	312	141	405	131	237	161	202	302	311	173	344	277	155		17	20	11	9	14	11	13	11	7	14	9	8	10	14	20	9	9	16	10	17	14	10	17
	ZT 9	292	378	88	170	432	362	316	285	187	133	250	423	203	223	261	367	178	339	404	369	324	156	419	362		39	54	27	64	63	38	28	43	47	28	27	22	34	19	57	52	32	55	40	5	26	31	32
		378	626	413	504	313	458	500	376	339	530	387	540	429	545	487	558	497	566	426	506	658	395	752	443		9	18	20	25	22	12	15	7	21	12	21	18	21	18	16	19	11	26	14	22	17	15	25
	ZT 10	715	649	559	618	640	719	568	584	569	690	711	464	708	500	668	598	630	685	533	629	615	549	724	694		39	29	15	46	38	36	38	34	24	12	31	40	58	29	32	53	24	41	62	39	38	17	53
		599	660	612	613	582	565	663	562	612	613	618	609	590	578	605	576	595	600	555	582	605	586	599	647		12	17	18	22	15	19	14	16	11	15	9	19	22	15	12	13	24	23	15	21	19	15	13
	ZT 11	739	748	725	727	740	670	756	799	712	786	746	731	728	684	739	800	710	765	750	769	671	737	683	812		60	60	66	53	52	72	54	56	47	70	28	55	48	59	65	59	65	41	80	44	78	69	67
		685	726	732	690	692	655	789	827	850	653	780	634	617	750	592	723	603	724	693	800	672	810	748	805		74	175	114	153	130	167	139	132	113	128	136	163	114	120	112	171	101	75	147	36	110	55	37
	ZT 12	801	802	807	770	836	831	696	750	846	760	805	784	675	853	726	770	732	785	746	776	824	823	860	768		426	360	449	370	361	424	435	338	534	425	273	313	482	345	418	418	571	350	467	385	391	316	471
		850	822	921	784	858	833	859	886	812	909	786	879	825	824	806	945	863	784	883	960	840	853	873	995		756	741	785	774	715	838	633	651	747	625	610	705	835	670	635	700	709	720	678	689	640	727	729
	ZT 13	647	798	771	799	677	689	759	556	813	720	604	733	646	637	667	669	693	523	555	585	743	758	632	669		752	660	548	802	810	771	736	732	636	706	813	845	640	733	595	623	761	774	676	595	601	720	686
		167	96	1	83	41	146	141	117	175	153	134	197	222	218	230	153	235	149	64	158	115	188	103	146		532	624	723	678	516	514	792	564	698	678	606	610	678	747	647	617	853	639	733	673	656	611	691
	ZT 14	45	30	67	47	36	47	48	53	15	51	3	34	28	22	49	49	44	47	51	33	6	80	73	19		722	670	633	566	626	536	556	514	710	624	675	652	749	554	736	627	554	556	509	575	618	544	629
		11	10	11	12	14	10	13	7	11	15	16	14	15	1	12	10	10	9	13	8	14	11	8	9		607	561	598	600	517	638	571	485	561	633	572	497	559	633	533	551	522	535	518	533	489	547	586
	ZT 15	14	31	14	16	10	24	15	12	12	12	23	12	14	7	16	10	22	12	8	12	8	15	1	17		343	356	441	467	393	375	439	366	342	433	385	478	327	312	545	350	291	498	415	391	365	473	366
		9	30	23	30	24	25	21	27	24	21	18	12	22	19	18	23	21	19	20	10	10	26	20	21		286	434	375	294	277	251	326	325	453	441	227	346	401	324	372	430	339	470	382	303	465	478	314
	ZT 16	41	12	25	24	21	26	17	15	29	17	20	20	22	46	19	26	23	14	22	17	20	25	17	24		266	306	304	314	377	395	296	286	272	360	320	455	376	214	292	374	255	263	331	268	275	273	234
		9	11	3	17	13	17	8	8	14	11	13	15	13	11	6	11	2	11	20	13	11	14	13	15		291	298	179	277	285	230	298	316	357	283	247	191	184	298	277	252	186	259	230	237	300	292	317
	ZT 17	6	7	14	10	9	13	14	13	3	5	10	4	9	11	17	17	18	8	11	6	13	10	3	3		125	188	154	173	231	239	214	216	339	179	188	163	192	161	198	200	146	281	170	169	256	218	205
		6	23	5	7	4	4	10	26	15	2	2	4	12	15	10	5	15	10	8	12	9	14	6	0		184	158	149	153	98	107	129	170	182	131	139	110	99	100	126	213	123	140	152	115	195	134	135
	ZT 18	14	13	19	23	17	22	25	17	20	17	23	20	29	22	19	21	15	25	24	19	20	21	17	24		98	48	62	70	92	65	54	115	72	100	52	69	85	55	48	60	92	81	87	68	64	49	82
		42	41	36	10	32	36	28	20	44	31	36	19	17	25	24	21	36	19	37	28	19	20	33	45		75	77	77	73	78	31	71	40	92	85	94	68	44	91	56	48	81	63	90	102	87	65	73
	ZT 19	26	40	39	44	25	31	28	33	34	37	38	20	37	26	43	30	26	38	40	36	25	18	37	47		80	96	76	76	109	72	13	72	71	27	77	41	68	27	25	80	54	62	77	57	26	98	56
		5	7	4	5	6	6	0	3	4	3	4	5	5	1	6	5	2	1	4	5	6	6	3	1		85	32	44	35	53	59	34	47	25	66	28	64	41	82	25	12	55	45	49	26	35	44	47
	ZT 20	22	12	7	13	16	14	11	11	6	8	10	3	5	16	7	8	9	11	12	12	1	9	13	12		19	29	37	25	24	28	23	27	17	37	22	43	38	35	51	32	29	49	19	17	28	28	23
		25	8	29	29	17	32	17	13	20	27	33	32	25	24	33	20	10	14	24	17	28	17	25	11		72	70	67	70	61	31	47	66	46	15	54	72	36	69	58	45	63	40	43	33	58	63	58
	ZT 21	20	18	16	23	20	16	13	14	17	20	5	15	18	5	6	9	10	25	11	15	11	6	10	15		41	53	66	28	62	49	76	65	48	95	42	62	66	60	69	59	74	78	56	96	72	66	47
		25	27	22	26	17	13	22	17	8	10	20	10	14	27	22	21	26	18	17	25	12	1	12	14		154	213	170	192	190	158	170	198	97	150	161	179	174	159	158	145	127	157	157	209	180	133	185
	ZT 22	12	39	69	21	40	5	8	56	59	27	34	11	39	44	25	6	36	52	41	50	34	19	37	57		236	232	122	308	169	313	159	326	215	342	152	277	230	172	119	307	247	403	268	254	311	178	360
		54	34	46	40	82	56	4	44	48	59	59	52	52	27	42	50	39	41	50	35	65	48	78	36		272	395	383	374	257	248	398	300	214	393	357	282	375	388	415	262	512	242	326	331	220	353	359
	ZT 23	37	41	20	57	54	39	42	50	36	45	34	46	42	34	28	37	45	44	39	38	32	21	16	30		352	388	336	362	317	378	282	264	316	329	251	319	356	390	342	239	323	283	388	346	316	284	331
		33	47	59	41	39	59	30	46	49	30	57	32	78	48	66	20	44	35	27	37	58	73	35	29		191	196	320	370	314	320	264	341	194	364	203	297	385	280	250	316	276	377	243	343	365	299	374
	ZT 24	50	56	29	40	48	33	25	10	44	44	45	50	50	29	40	50	39	45	36	54	37	37	29	37		119	229	262	354	199	172	182	146	102	161	245	178	112	141	282	283	201	212	142	331	268	147	85
		222	156	262	88	102	243	283	116	276	211	231	274	98	238	170	131	209	199	183	90	281	118	109	143		338	308	249	258	214	163	326	326	213	279	313	306	266	329	226	336	275	216	285	281	225	330	230
[truncated: 59 more columns]

## Sheet: Fig. 7
	Fig. 7a																					Fig. 7b - middle pannel
	blue											grey										blue									grey
	time (s)	fly1	fly2	fly3	fly4	fly5	fly6	fly7	fly8	fly9		fly1	fly2	fly3	fly4	fly5	fly6	fly7	fly8			fly1	fly2	fly3	fly4	fly5	fly6	fly7	fly8		fly1	fly2	fly3	fly4	fly5	fly6	fly7	fly8
	0	-0.00635	-0.01031	-0.06302	0.15702	0.05539	-0.02871	0.06303	0.0799	-0.0465		0.06916	0.01721	0.06916	0.01721	-0.00756	0.04809	0.06511	0.01611			-0.15152	-0.09696	0.13948	0.01293	-0.01592	-0.06998	-0.1613	-0.2848		0.01482	0.01906	0.01482	0.01906	-0.08007	0.10138	-0.03105	0.04373
	18.699	0.00418	0.11056	0.13024	-0.02467	0.0317	-0.10471	0.14875	-0.16586	0.06657		0.02838	0.00078	0.02838	0.00078	0.00893	0.0294	-0.00105	0.01025			-0.03375	-0.07326	0.05677	0.03551	0.14064	-0.14615	-0.0684	-0.15455		-0.08645	-0.13744	-0.08645	-0.13744	-0.06445	-0.05362	0.0288	-0.07491
	37.398	0.01272	0.07831	-0.08767	0.03756	-0.02476	0.02245	0.03503	0.05024	-0.04066		-0.03741	-0.02141	-0.03741	-0.02141	-0.02887	-0.01746	-0.01391	-0.0318			0.0765	0.06982	0.03421	0.01686	-0.04523	-0.29272	-0.33478	-0.21013		-0.13265	0.03661	-0.13265	0.03661	-0.05631	-0.05623	-0.09275	-0.22888
	56.097	-0.02229	-0.11508	-0.05354	0.04173	0.03554	-0.02306	0.03901	-0.06193	-0.08456		-0.02185	0.02098	-0.02185	0.02098	0.00256	0.01138	-0.00214	0.03322			0.1259	0.0734	-0.08256	-0.04017	-0.01853	-0.3225	-0.31919	-0.07521		-0.06829	0.00521	-0.06829	0.00521	0.09377	-0.06334	-0.01962	-0.17793
	74.796	0.0066	0.35271	0.29726	0.09322	0.37972	0.07556	0.09267	0.21735	0.29699		0.00791	-0.00972	0.00791	-0.00972	0.00292	0.00283	0.0007	0.02075			0.05681	0.06203	0.0712	0.04289	0.02893	0.21291	0.10571	-0.05138		-0.16069	-0.03525	-0.16069	-0.03525	0.07737	-0.10417	0.01273	-0.03501
	93.496	0.01452	-0.31678	-0.14095	-0.01911	-0.12126	-0.05543	-0.21474	-0.00794	-0.01992		0.09347	-0.0089	0.09347	-0.0089	0.01564	0.1153	0.05791	0.10145			0.04341	-0.07458	0.07282	-0.11752	-0.00997	-0.01367	0.12502	-0.17876		-0.08782	-0.00319	-0.08782	-0.00319	0.09881	-0.13085	-0.11657	-0.00631
	112.195	-0.01572	-0.10971	-0.14533	-0.12874	-0.11823	-0.1639	-0.08906	-0.0784	-0.05155		-0.0705	0.01827	-0.0705	0.01827	-0.04611	-0.01132	0.0125	-0.01376			0.07602	0.29549	-0.00018	-0.02634	0.0295	-0.45469	-0.40742	-0.15841		-0.13661	-0.03494	-0.13661	-0.03494	0.1318	-0.06112	-0.11798	-0.1158
	130.894	-0.01592	-0.06998	-0.1613	-0.2848	0.14487	-0.05131	0.06722	-0.12038	-0.13326		0.01482	0.01906	0.01482	0.01906	0.01436	0.01468	0.01635	0.01693			0.07757	-0.03807	-0.17752	-0.11834	-0.01521	-0.2465	-0.01421	-0.20358		-0.20736	0.013	-0.20736	0.013	0.04615	-0.14913	-0.12228	-0.03141
	149.593	0.14064	-0.14615	-0.0684	-0.15455	-0.08999	0.1765	0.15319	-0.0271	0.02838		-0.08645	-0.13744	-0.08645	-0.13744	-0.12673	-0.06981	-0.10843	-0.11734			0.13842	0.16052	-0.16691	-0.00533	1e-05	-0.53552	0.00172	-0.0365		-0.14587	-0.01192	-0.14587	-0.01192	-0.07089	-0.12258	0.04856	0.0831
	168.292	-0.04523	-0.29272	-0.33478	-0.21013	-0.28416	-0.28063	0.06049	-0.30034	-0.32989		-0.13265	0.03661	-0.13265	0.03661	-0.04401	-0.19181	-0.08347	-0.09866			0.01067	-0.02089	0.20954	-0.14937	-0.01192	-0.12434	0.19414	-0.21656		-0.21792	0.00765	-0.21792	0.00765	0.15226	-0.07656	-0.26916	-0.12311
	186.991	-0.01853	-0.3225	-0.31919	-0.07521	-0.25586	-0.33826	-0.28862	-0.33689	-0.37115		-0.06829	0.00521	-0.06829	0.00521	-0.05371	-0.06754	-0.02102	-0.03351			0.18661	0.11114	0.04818	-0.11199	0.21516	0.1395	0.39791	-0.28934		-0.2451	-0.21607	-0.2451	-0.21607	-0.06089	-0.3242	-0.02866	-0.01542
	205.69	0.02893	0.21291	0.10571	-0.05138	0.06986	0.1518	-0.01198	-0.07041	0.18789		-0.16069	-0.03525	-0.16069	-0.03525	-0.05986	-0.03469	-0.13605	-0.22691			0.16491	0.19946	-0.14874	-0.14315	0.3432	0.20557	0.66668	-0.25938		-0.59606	-0.35176	-0.59606	-0.35176	-0.4358	-0.6187	-0.46078	-0.42453
	224.389	-0.00997	-0.01367	0.12502	-0.17876	-0.01694	-0.10429	-0.0757	0.15379	0.10337		-0.08782	-0.00319	-0.08782	-0.00319	-0.07272	0.00114	0.02503	-0.03737			0.16007	0.48922	0.13887	0.05524	0.59368	0.37351	0.6971	-0.00757		-0.81855	-0.57929	-0.81855	-0.57929	-0.75407	-0.75711	-0.51985	-0.59977
	243.088	0.0295	-0.45469	-0.40742	-0.15841	0.24436	-0.36999	-0.38685	-0.49703	-0.77022		-0.13661	-0.03494	-0.13661	-0.03494	-0.17463	-0.16393	-0.03169	0.01002			0.25009	0.35103	0.19136	0.05917	0.61212	0.42849	0.75851	0.06474		-0.85646	-0.61169	-0.85646	-0.61169	-0.75103	-0.77968	-0.50848	-0.57635
	261.787	-0.01521	-0.2465	-0.01421	-0.20358	-0.15295	-0.14947	-0.18809	-0.19923	-0.14856		-0.20736	0.013	-0.20736	0.013	-0.08182	0.06678	-0.04788	-0.07163			0.2247	0.50463	0.27092	0.1727	0.54992	0.25344	0.90134	0.046		-0.84267	-0.56484	-0.84267	-0.56484	-0.79168	-0.82983	-0.55598	-0.54481
	280.487	1e-05	-0.53552	0.00172	-0.0365	0.1172	0.20241	0.24624	0.01424	-0.0183		-0.14587	-0.01192	-0.14587	-0.01192	-0.12635	-0.00372	0.0446	0.01897			0.22743	0.76659	0.3103	0.14759	0.61468	0.55844	0.91455	0.19791		-0.84575	-0.60717	-0.84575	-0.60717	-0.74955	-0.80255	-0.43757	-0.50395
	299.186	-0.01192	-0.12434	0.19414	-0.21656	-0.11014	0.04113	-0.00844	-0.00195	0.18569		-0.21792	0.00765	-0.21792	0.00765	-0.32978	-0.06181	-0.2044	-0.02105			0.49544	0.72174	0.41391	0.23095	0.60881	0.41128	0.75991	0.55045		-0.83847	-0.60668	-0.83847	-0.60668	-0.74091	-0.72458	-0.52587	-0.49522
	317.885	0.21516	0.1395	0.39791	-0.28934	-0.20511	0.26623	0.38935	0.13614	-0.24544		-0.2451	-0.21607	-0.2451	-0.21607	-0.21677	-0.22797	-0.22948	-0.22889			0.42486	0.924	0.39955	0.32733	0.59378	0.34465	0.87381	0.49338		-0.838	-0.5752	-0.838	-0.5752	-0.67161	-0.77208	-0.57485	-0.44219
	336.584	0.3432	0.20557	0.66668	-0.25938	-0.15475	0.4175	0.22234	0.03179	0.43913		-0.59606	-0.35176	-0.59606	-0.35176	-0.27156	-0.59308	-0.45335	-0.22063			0.49093	0.85006	0.20234	0.26643	0.58981	0.68449	1.52259	0.44769		-0.84864	-0.59216	-0.84864	-0.59216	-0.68584	-0.74677	-0.38371	-0.36394
	355.283	0.59368	0.37351	0.6971	-0.00757	0.23947	0.3354	-0.11318	0.18883	-0.02667		-0.81855	-0.57929	-0.81855	-0.57929	-0.7317	-0.78157	-0.56916	-0.57125			0.40627	0.93969	0.35034	0.40061	0.6477	0.6248	1.03093	0.60603		-0.83486	-0.62372	-0.83486	-0.62372	-0.7359	-0.72313	-0.31868	-0.46766
	373.982	0.61212	0.42849	0.75851	0.06474	0.18463	0.7764	0.24665	0.38156	0.75924		-0.85646	-0.61169	-0.85646	-0.61169	-0.53859	-1.00019	-0.87371	-0.93673			0.39527	0.64834	0.40228	0.40031	0.59748	0.74838	1.25759	0.46516		-0.84672	-0.59881	-0.84672	-0.59881	-0.63349	-0.72648	-0.29147	-0.23742
	392.681	0.54992	0.25344	0.90134	0.046	1.18978	0.29448	0.58152	0.02034	0.22337		-0.84267	-0.56484	-0.84267	-0.56484	-0.83344	-0.7497	-0.57586	-0.73734
	411.38	0.61468	0.55844	0.91455	0.19791	-0.04366	0.73729	1.11736	0.68876	0.56184		-0.84575	-0.60717	-0.84575	-0.60717	-0.67657	-0.67561	-0.6314	-0.84583
	430.079	0.60881	0.41128	0.75991	0.55045	0.55258	0.46993	0.73474	0.69347	0.7351		-0.83847	-0.60668	-0.83847	-0.60668	-0.42527	-0.97101	-0.8382	-0.76407
	448.778	0.59378	0.34465	0.87381	0.49338	0.53598	0.65051	0.94227	0.6138	0.75995		-0.838	-0.5752	-0.838	-0.5752	-0.68789	-0.99537	-0.57732	-0.85373		Fig. 7b - bottom pannel
	467.478	0.58981	0.68449	1.52259	0.44769	1.77971	0.57439	1.20574	0.27098	0.87662		-0.84864	-0.59216	-0.84864	-0.59216	-0.97746	-0.79276	-0.83231	-0.61449			Before cooling	cooling
	486.177	0.6477	0.6248	1.03093	0.60603	0.71937	0.4944	1.26488	0.52526	0.41326		-0.83486	-0.62372	-0.83486	-0.62372	-0.58484	-0.79439	-0.67729	-0.69604			0.009794	0.00516	p=0.003
	504.876	0.59748	0.74838	1.25759	0.46516	0.60191	1.17005	0.67405	0.7215	0.14582		-0.84672	-0.59881	-0.84672	-0.59881	-0.64608	-0.74988	-0.79856	-0.65397			0.013551	0.00644
	523.575	0.56875	0.32027	1.23597	0.74597	0.70677	1.50357	0.82591	1.08563	0.3897		-0.81958	-0.55873	-0.81958	-0.55873	-0.84971	-0.599	-0.55345	-0.74423			0.011282	0.00597
	542.274	0.59399	0.4139	0.83422	0.80992	0.65188	0.98952	0.55081	1.09341	0.35476		-0.83518	-0.59069	-0.83518	-0.59069	-0.72247	-0.78631	-0.6351	-0.89853			0.014712	0.005405
	560.973	0.54518	0.27956	0.68852	0.63361	0.32538	0.73137	0.61443	0.57282	0.72129		-0.80893	-0.54273	-0.80893	-0.54273	-0.76542	-0.72197	-0.44421	-0.90625			0.008404	0.004764
	579.672	0.57581	0.27682	0.9019	0.61085	0.53132	0.41379	0.76465	0.85272	0.57485		-0.83302	-0.57204	-0.83302	-0.57204	-0.97867	-0.55559	-0.89893	-0.54217			0.012671	0.008487
	598.371	0.61552	0.75716	1.28596	0.11166	0.42622	0.5211	0.27797	1.2132	0.96406		-0.80676	-0.59706	-0.80676	-0.59706	-0.51795	-0.76221	-0.57341	-0.73631			0.0121238	0.0138004
	617.07	0.53976	0.49028	0.81489	0.68208	0.82761	0.69037	0.62648	0.72776	0.70943		-0.78864	-0.53956	-0.78864	-0.53956	-0.64466	-0.66694	-0.61986	-0.46141			0.014671	0.010487
	635.769	0.53589	0.7184	0.91259	0.37452	0.79599	0.59157	0.12709	0.02805	0.57953		-0.78758	-0.52947	-0.78758	-0.52947	-0.78416	-0.53369	-0.85627	-0.44571		mean ± SEM	0.01215 ± 0.0007961	0.007564 ± 0.001121
	654.469	0.55841	0.75156	0.95015	0.45239	0.58068	0.44404	0.76778	0.8831	0.65091		-0.79401	-0.54833	-0.79401	-0.54833	-0.80828	-0.92282	-0.58584	-0.73832
	673.168	0.4933	0.87319	0.79507	0.2934	0.86291	0.80354	0.90423	0.75274	0.32316		-0.7669	-0.48817	-0.7669	-0.48817	-0.73369	-0.6829	-0.63828	-0.4658
	691.867	0.50413	0.3899	0.7461	0.42693	0.38068	0.46265	0.68477	0.51717	0.59521		-0.75594	-0.50963	-0.75594	-0.50963	-0.64962	-0.73763	-0.4958	-0.83236
	710.566	0.48682	0.98115	0.58442	0.36202	0.17493	0.74078	0.62621	-0.36172	0.47407		-0.75615	-0.49709	-0.75615	-0.49709	-0.75628	-0.51681	-0.60174	-0.78435
	729.265	0.54107	1.01263	0.80095	0.3503	0.02606	0.85432	0.72388	1.15571	0.87777		-0.74241	-0.53324	-0.74241	-0.53324	-0.54246	-0.52119	-0.63584	-0.64812
	747.964	0.4818	0.95353	0.97213	0.46824	0.93637	0.87128	0.97219	0.16606	0.88517		-0.73292	-0.48557	-0.73292	-0.48557	-0.81932	-0.67615	-0.80696	-0.52952
	766.663	0.4691	0.597	0.58025	0.34902	0.47351	0.38166	0.46927	0.58829	0.62905		-0.73919	-0.46971	-0.73919	-0.46971	-0.73722	-0.79072	-0.22252	-0.78249
	785.362	0.44519	0.59797	0.59559	0.25766	0.17743	0.23593	0.44359	0.35241	0.25477		-0.72512	-0.44126	-0.72512	-0.44126	-0.31839	-0.57663	-0.60152	-0.81258
	804.061	0.43901	0.66356	0.59588	0.31485	0.48261	0.08157	0.28537	0.671	0.33214		-0.63362	-0.44051	-0.63362	-0.44051	-0.44195	-0.59912	-0.66901	-0.61041
	822.76	0.51443	0.6406	0.58107	0.10008	0.826	0.24061	0.60209	0.69586	0.71383		-0.6709	-0.51589	-0.6709	-0.51589	-0.56538	-0.77869	-0.51734	-0.46241
	841.46	0.51075	0.76957	0.91842	0.42059	0.32099	0.75635	0.55981	0.62312	0.97785		-0.6742	-0.51073	-0.6742	-0.51073	-0.55926	-0.66007	-0.54155	-0.53708
	860.159	0.47138	0.76601	0.93147	0.52697	0.56969	0.64035	0.62166	0.71351	0.69881		-0.63579	-0.4781	-0.63579	-0.4781	-0.47537	-0.43205	-0.7414	-0.46317
	878.858	0.46643	0.59906	0.84541	-0.01116	0.53809	0.35775	0.46072	0.72111	0.42457		-0.64556	-0.4573	-0.64556	-0.4573	-0.51779	-0.69276	-0.51719	-0.62001
	897.557	0.47023	0.72229	0.78653	0.2088	0.42284	0.44387	0.71317	0.41412	-0.00336		-0.70079	-0.46298	-0.70079	-0.46298	-0.58814	-0.71451	-0.57977	-0.55858
	916.256	0.4061	0.03137	0.19506	-0.33627	-0.21204	0.18916	-0.00261	0.26516	0.35595		-0.65911	-0.41009	-0.65911	-0.41009	-0.5321	-0.6632	-0.60259	-0.42261
	934.955	0.23242	-0.23138	-0.07631	-0.43142	-0.25428	0.09593	-0.49161	-0.14113	-0.24259		-0.45296	-0.22347	-0.45296	-0.22347	-0.21257	-0.25184	-0.27512	-0.17887
	953.654	-0.04505	-0.2975	-0.16584	-0.38174	-0.16359	-0.1163	-0.14559	-0.07334	-0.18772		-0.32652	0.04132	-0.32652	0.04132	-0.09843	-0.17567	-0.07375	-0.11892
	972.353	-0.17183	-0.07927	0.06419	-0.50597	-0.61989	0.18466	0.0964	-0.29646	-0.42028		-0.28077	0.1734	-0.28077	0.1734	-0.12081	-0.15428	-0.03202	-0.49338
	991.052	-0.31561	-0.21163	-0.07811	-0.504	-0.48837	-0.24724	-0.07776	-0.30952	-0.30321		-0.18314	0.30451	-0.18314	0.30451	0.30483	0.15692	-0.15384	0.31248
	1009.75	-0.30245	-0.31454	-0.21163	-0.58658	-0.05919	-0.31946	-0.24718	-0.14877	-0.05513		-0.19449	0.2988	-0.19449	0.2988	0.01666	0.23376	-0.0537	-0.15745
	1028.45	-0.25588	-0.34034	-0.19045	-0.42651	-0.2768	-0.25827	-0.19737	-0.30212	-0.24258		-0.22562	0.24179	-0.22562	0.24179	0.11957	-0.26201	0.51764	0.23787
	1047.15	-0.20649	-0.14848	-0.09806	-0.50646	-0.43191	-0.20298	-0.21609	0.21443	-0.11419		-0.17775	0.19685	-0.17775	0.19685	0.28838	-0.37161	-0.62769	0.2922
	1065.85	-0.16608	-0.24314	-0.13726	-0.43881	-0.4101	-0.27877	-0.03976	-0.46576	-0.40114		-0.2289	0.15795	-0.2289	0.15795	-0.39219	0.28324	0.11985	-0.36418
	1084.55	-0.12749	-0.27044	-0.09798	-0.42104	0.10883	-0.14376	-0.40507	-0.20418	-0.03684		-0.28386	0.11281	-0.28386	0.11281	-0.1296	-0.14093	-0.15307	-0.08494
	1103.25	-0.19944	-0.19008	-0.0016	-0.42736	-0.066	-0.34583	-0.08631	-0.39238	-0.45088		-0.31452	0.19914	-0.31452	0.19914	-0.59768	-0.58944	0.16486	-0.10305
	1121.95	-0.16632	-0.17168	0.00746	-0.42436	-0.51727	-0.18429	-0.49246	0.05292	-0.1706		-0.22351	0.16366	-0.22351	0.16366	-0.22423	-0.30727	0.2558	-0.21541
	1140.64	-0.14021	-0.34995	-0.1707	-0.3888	-0.50476	-0.09428	-0.35191	-0.29764	-0.45387		-0.39065	0.12122	-0.39065	0.12122	-0.42749	-0.47127	-0.14489	-0.4735
	1159.34	-0.22131	-0.32722	-0.113	-0.42776	-0.20468	-0.49249	-0.31049	-0.14276	-0.47492		-0.37897	0.2076	-0.37897	0.2076	0.59622	0.58642	-0.20827	0.47071
	1178.04	-0.14634	-0.32153	-0.18559	-0.51377	-0.06228	-0.36156	-0.15967	-0.07154	-0.42767		-0.39473	0.13219	-0.39473	0.13219	-0.01395	0.00301	-0.0526	-0.15664
	1196.74	-0.20766	-0.30467	-0.00291	-0.41948	-0.45418	0.05149	-0.30544	-0.1333	-0.37177		-0.26629	0.20426	-0.26629	0.20426	0.37489	0.03124	0.56018	0.30566
	1215.44	-0.19691	-0.29397	-0.08148	-0.22149	-0.06674	-0.32537	-0.18621	-0.27419	-0.10186		-0.35309	0.18501	-0.35309	0.18501	-0.28121	0.50595	-0.43343	-0.05905
	1234.14	-0.20987	-0.3812	0.01571	-0.16504	-0.28896	-0.36462	-0.07876	-0.10873	-0.08631		-0.36337	0.19973	-0.36337	0.19973	-0.22958	-0.03126	-0.33779	-0.26402
	1252.84	-0.14249	-0.30234	-0.16197	-0.35063	-0.17133	-0.10301	-0.07742	-0.38587	-0.41265		-0.54449	0.11968	-0.54449	0.11968	0.20831	0.042	-0.47968	-0.08573
	1271.54	-0.34404	-0.32489	-0.18021	-0.26189	-0.23122	-0.44782	-0.2483	-0.28918	-0.39172		-0.48866	0.32858	-0.48866	0.32858	-0.3234	0.05868	0.48738	0.3786
	1290.24	-0.29248	-0.31148	-0.2169	-0.30044	-0.27831	-0.31818	-0.34445	-0.25309	-0.20033		-0.42078	0.2738	-0.42078	0.2738	0.12901	0.0226	0.31079	0.08261
	Fig. 7c																					Fig. 7d - middle pannel
	blue											grey										blue									grey
	time (s)	fly1	fly2	fly3	fly4	fly5	fly6	fly7	fly8	fly9		fly1	fly2	fly3	fly4	fly5	fly6	fly7	fly8	fly9		fly1	fly2	fly3	fly4	fly5	fly6	fly7	fly8		fly1	fly2	fly3	fly4	fly5	fly6	fly7	fly8
	0	0.01519	-0.36718	-0.01607	-0.01842	0.0325	0.05606	0.03956	-0.24411	0.0058		-0.04892	0.04984	-0.04892	0.04984	-0.00363	-0.03631	-0.04232	-0.01122	0.04848		-0.0566	-0.0045	0.07624	-0.0045	0.06766	-0.09644	-0.03726	-0.05062		0.02233	-0.12401	-0.01117	0.03914	-0.02384	-0.07819	-0.07333	-0.02342
	18.699	0.04284	-0.27742	0.03596	-0.00439	-0.29512	-0.25504	0.22288	-0.00749	-0.09838		-0.01574	0.00244	-0.01574	0.00244	-0.00844	-0.00113	-0.01115	-0.00439	-0.0083		-0.10885	0.02703	0.01368	0.02703	0.34659	-0.28893	-0.09413	-0.12519		-0.0237	0.03891	-0.03206	0.12029	0.01562	-0.00071	-0.01006	-0.00954
	37.398	-0.00298	-0.08159	-0.02796	0.16073	0.21102	-0.1104	0.03697	-0.09906	0.06561		-0.01051	0.01767	-0.01051	0.01767	-0.00559	0.01532	0.00896	-0.01213	-0.0062		-0.07124	-0.01148	-0.00956	-0.01148	0.03476	-0.28182	0.07811	0.18881		-0.04892	0.04984	-0.04572	-0.13087	-0.00513	0.05057	0.04741	-0.01075
	56.097	0.01291	-0.04994	0.06407	0.00655	0.01179	-0.05414	-0.00877	0.04039	-0.08851		-0.02108	0.06063	-0.02108	0.06063	0.02543	0.02529	0.01082	0.07845	0.03361		0.00301	-0.00142	0.04355	-0.00141	-0.0542	-0.01973	0.03148	0.01225		-0.01574	0.00244	-0.05473	-0.23023	0.03893	0.0785	0.02587	-0.00914
	74.796	-0.0308	-0.12184	-0.02464	-0.13982	-0.12695	-0.06557	-0.01913	-0.06305	-0.05799		-0.05515	0.08562	-0.05515	0.08562	0.11496	0.1264	-0.09528	-0.00956	-0.03594		-0.05126	-0.001	-0.0428	-0.001	0.05299	-0.22192	0.00389	-0.04865		-0.01051	0.01767	-0.06022	-0.38121	0.02795	0.05271	-0.00051	0.03242
	93.496	0.08855	0.15518	0.06811	-0.05482	0.12724	-0.04797	0.02393	-0.03369	0.0276		-0.0781	0.18646	-0.0781	0.18646	0.11121	-0.05211	0.12382	0.17714	0.20763		-0.02758	-0.01945	-0.00114	-0.01945	0.02756	-0.03986	-0.00033	-0.01881		-0.02108	0.06063	-0.05183	-0.4195	-0.06238	0.02016	-0.00138	0.01507
	112.195	-0.11052	0.3756	-0.11553	0.03176	0.28056	0.54904	0.36023	0.18334	0.09602		-0.10819	0.20968	-0.10819	0.20968	0.1559	-0.0079	-0.02953	-0.00417	-0.00705		0.0004	-0.001	0.02407	-0.001	0.09834	-0.33553	-0.11711	-0.33694		-0.05515	0.08562	-0.04907	-0.32868	0.10961	0.16993	0.11882	0.0708
	130.894	0.2008	0.24198	0.06766	-0.09644	-0.01314	-0.08535	0.15631	0.17689	0.36802		-0.1153	0.27077	-0.1153	0.27077	0.33723	0.10146	0.15768	0.34046	-0.40966		0.12313	-0.007	0.02809	-0.007	0.16788	-0.08926	-0.08382	0.12994		-0.0781	0.18646	-0.05677	-0.47967	0.07171	0.15501	0.01633	0.04812
	149.593	-0.03442	0.14543	0.34659	-0.28893	0.31318	0.53106	0.18833	-0.19112	0.05202		-0.11838	0.35405	-0.11838	0.35405	0.30419	0.656	-0.20555	0.63629	-0.12662		0.06242	-0.01122	-0.04232	-0.01123	0.01595	-0.30984	-0.18948	0.10796		-0.10819	0.20968	-0.0604	-0.35278	0.11017	0.22199	0.0708	-0.01409
	168.292	-0.15728	-0.07097	0.03476	-0.28182	-0.04843	-0.03248	0.09325	-0.29717	-0.23266		-0.11113	0.235	-0.11113	0.235	0.28803	-0.43966	-0.09634	0.16299	-0.23882		0.04191	0.01845	0.07229	0.01845	0.11556	-0.34505	-0.10157	0.2728		-0.1153	0.27077	-0.05756	-0.40006	0.07973	0.10381	0.03094	0.05317
	186.991	-0.3895	0.11953	-0.0542	-0.01973	-0.14174	-0.21895	-0.03271	-0.08707	-0.47523		-0.04476	0.20984	-0.04476	0.20984	0.10594	-0.13346	-0.23905	-0.10182	0.30799		-0.00292	-0.14965	-0.18865	-0.14965	-0.19022	-0.18375	-0.12206	-0.13976		-0.11838	0.35405	-0.09348	-0.17322	0.10326	0.28644	0.15235	0.45745
	205.69	-0.10041	0.32472	0.05299	-0.22192	-0.08673	-0.19876	-0.50647	-0.50012	0.36467		-0.10554	0.12141	-0.10554	0.12141	0.19524	0.02907	-0.0107	0.26004	0.0134		-0.23384	-0.23775	-0.17885	-0.23775	-0.3326	-0.45244	-0.36603	-0.2715		-0.11113	0.235	0.35934	0.59211	0.41165	0.54374	0.40047	0.35745
	224.389	0.07904	0.28253	0.02756	-0.03986	0.12897	-0.18167	0.19391	-0.00464	0.03777		-0.08466	0.0658	-0.08466	0.0658	-0.01023	-0.05481	0.03408	-0.07368	0.05017		-0.46994	-0.31568	-0.1905	-0.31568	-0.55637	-0.3824	-0.37863	-0.20676		-0.04476	0.20984	0.57395	0.72545	0.44461	0.70223	0.59598	0.39705
	243.088	0.11772	0.06062	0.09834	-0.33553	0.05021	-0.2209	-0.1129	0.11745	0.02732		-0.04764	0.04863	-0.04764	0.04863	-0.0947	0.06241	0.10709	0.03552	-0.16915		-0.45951	-0.33293	-0.19337	-0.33293	-0.56537	-0.4436	-0.50271	-0.34094		-0.10554	0.12141	0.41674	0.59473	0.35833	0.58544	0.53022	0.45969
	261.787	-0.02004	0.16539	0.16788	-0.08926	0.22762	-0.03735	0.15376	-0.11772	0.0846		-0.04045	0.31291	-0.04045	0.31291	-0.07469	0.09447	-0.04758	0.13039	-0.22246		-0.32333	-0.35707	-0.22445	-0.35707	-0.50542	-0.35313	-0.32635	-0.35525		-0.08466	0.0658	0.38973	0.57181	0.4083	0.64419	0.52136	0.48957
	280.487	0.19424	-0.01421	0.01595	-0.30984	-0.34075	-0.27606	-0.23969	0.0929	0.02499		-0.01014	0.23432	-0.01014	0.23432	0.35278	0.1474	0.24726	0.18138	0.02529		-0.33186	-0.31502	-0.27963	-0.31502	-0.60877	-0.30703	-0.40363	-0.4717		-0.04764	0.04863	0.35124	0.64978	0.46672	0.69249	0.57902	0.37624
	299.186	-0.11784	-0.03213	0.11556	-0.34505	-0.06389	-0.07427	0.36794	-0.0172	0.17488		0.01995	0.29898	0.01995	0.29898	0.09218	0.22299	0.24321	0.14404	-0.18392		-0.33481	-0.31342	-0.27518	-0.31342	-0.4676	-0.35312	-0.46428	-0.33707		-0.04045	0.31291	0.56768	0.5898	0.36576	0.64645	0.53486	0.4045
	317.885	-0.42877	-0.12403	-0.19022	-0.18375	-0.10417	-0.40012	-0.34758	-0.18911	-0.38155		0.72223	0.5211	0.72223	0.5211	0.78917	0.61816	0.49464	0.7047	0.62379		-0.18244	-0.34294	-0.29446	-0.34294	-0.52508	-0.23758	-0.32606	-0.51926		-0.01014	0.23432	0.2856	0.60078	0.40454	0.6117	0.4495	0.42776
	336.584	-0.41942	-0.45949	-0.3326	-0.45244	-0.36326	-0.49262	-0.35614	-0.31802	-0.37815		0.64612	0.70572	0.64612	0.70572	0.71503	0.73212	0.61258	0.61932	0.59693		-0.35475	-0.35731	-0.28772	-0.35731	-0.51126	-0.09753	-0.2608	-0.41696		0.01995	0.29898	0.37917	0.42422	0.41906	0.69582	0.42533	0.40881
	355.283	-0.47337	-0.4104	-0.55637	-0.3824	-0.37412	-0.39887	-0.43347	-0.42883	-0.55028		0.63534	0.84262	0.63534	0.84262	0.9628	0.85437	0.63488	0.81765	0.65502		-0.40013	-0.26595	-0.27496	-0.26595	-0.38501	-0.2309	-0.37975	-0.20232		0.72223	0.5211	0.28594	0.4474	0.42335	0.66049	0.65013	0.383
	373.982	-0.75471	-0.48241	-0.56537	-0.4436	-0.61806	-0.36142	-0.56167	-0.51816	-0.5597		0.76727	0.81208	0.76727	0.81208	0.79225	0.81581	0.75534	0.73031	0.81496		-0.44787	-0.29616	-0.29396	-0.29616	-0.52125	-0.12284	-0.53146	-0.62374		0.64612	0.70572	0.43106	0.09554	0.37309	0.71345	0.54249	0.38281
	392.681	-0.62969	-0.41334	-0.50542	-0.35313	-0.43174	-0.26674	-0.46234	-0.44563	-0.37266		0.59353	0.66332	0.59353	0.66332	0.59399	0.59968	0.59122	0.68181	0.62099
	411.38	-0.41722	-0.47198	-0.60877	-0.30703	-0.37392	-0.53255	-0.40798	-0.40278	-0.38544		0.76197	0.77419	0.76197	0.77419	0.77264	0.78097	0.76786	0.76973	0.77154
	430.079	-0.83629	-0.61458	-0.4676	-0.35312	-0.68496	-0.52966	-0.47859	-0.54819	-0.57656		0.61002	0.65832	0.61002	0.65832	0.64224	0.62714	0.67835	0.68866	0.65415
	448.778	-0.68953	-0.6415	-0.52508	-0.23758	-0.49898	-0.33496	-0.48194	-0.32949	-0.33753		0.83612	0.72555	0.83612	0.72555	0.8016	0.64875	0.84527	0.88763	0.71963		Fig. 7d - bottom pannel
	467.478	-0.60752	-0.56462	-0.51126	-0.09753	-0.25344	-0.23837	-0.53762	-0.18027	-0.38154		0.54171	0.8307	0.54171	0.8307	0.64176	0.56604	0.5582	0.7845	0.60896			Before cooling	cooling
	486.177	-0.70658	-0.79089	-0.38501	-0.2309	-0.30718	-0.19663	-0.93923	-1.20256	-0.56552		0.52396	0.52112	0.23957	0.21119	0.54368	0.44457	0.31997	0.53451	0.78974			0.002133	0.007212	p=0.0141
	504.876	-0.64372	-0.43127	-0.52125	-0.12284	-0.8892	-0.62436	-0.42331	-0.35794	-0.48991		0.51427	0.97827	0.51427	0.97827	0.54563	0.5981	0.49632	0.45199	0.57868			0.001491	0.006697
	523.575	-0.80082	-0.56127	-0.50387	-0.40855	-0.25189	-0.38888	-0.64504	-0.84203	-0.59327		0.49968	0.66445	0.49968	0.66445	0.66972	0.58505	0.58508	0.60688	0.52624			0.000744	0.011609
	542.274	-0.64885	-0.48505	-0.51199	-0.43254	-0.43758	-0.53017	-0.3035	-0.52555	-0.69264		0.53828	0.53389	0.38276	0.33893	0.51357	0.33192	0.40687	0.26294	0.43649			0.006985	0.009771
	560.973	-0.76136	-0.36907	-0.28287	-0.37621	-0.39285	-0.51354	-0.38755	-0.54508	-0.36808		0.44304	0.87153	0.44304	0.87153	0.95311	0.51806	0.83441	0.62911	0.76358			0.013838	0.020239
	579.672	-0.67273	-0.601	-0.5346	-0.50415	-0.56126	-0.53245	-0.64184	-0.60486	-0.63289		0.63456	0.64069	0.63456	0.64069	0.64037	0.6317	0.63727	0.63727	0.63632			0.008364	0.020099
	598.371	-0.77242	-0.54252	-0.61188	-0.20922	-0.5386	-0.46466	-0.4066	-0.53955	-0.87372		0.54639	0.90639	0.54639	0.90639	0.3171	0.96747	1.01653	0.78303	0.97685			0.001487	0.005915
	617.07	-0.5868	-0.56544	-0.48746	-0.35461	-0.61777	-0.37143	-0.28192	-0.49533	-0.43122		0.49139	0.9958	0.49139	0.9958	0.41948	0.16499	1.21503	0.46951	0.68721			0.01763	0.026669
	635.769	-0.4767	-0.63499	-0.56118	-0.04402	-0.45987	-0.33034	-0.19857	-0.37259	-0.56778		0.35542	0.59021	0.35542	0.59021	0.59184	0.60622	0.36558	0.21217	0.3147			0.0210091	0.0162526
	654.469	-0.70128	-0.54031	-0.30804	-0.12965	-0.38652	-0.75518	-0.74291	-0.77712	-0.14285		0.5511	0.61783	0.5511	0.61783	0.55851	0.60553	0.6106	0.58818	0.61115			0.0230108	0.0216669
	673.168	-0.823	-0.55411	-0.60665	-0.32561	-0.40869	-0.50339	-0.59972	-0.56311	-0.71339		0.36666	0.57542	0.36666	0.57542	0.33768	0.56135	0.41865	0.52682	0.31479		mean ± SEM	0.009669 ± 0.002721	0.007564 ± 0.001121
	691.867	-0.55292	-0.43052	-0.44931	-0.41318	-0.50945	-0.39447	-0.51456	-0.37605	-0.37447		0.29674	0.7868	0.29674	0.7868	0.95725	-0.2008	0.68837	0.48006	1.02428
	710.566	-0.55211	-0.39756	-0.35246	-0.19149	-0.0767	-0.46655	-0.34505	-0.31968	-0.1783		0.35415	0.5627	0.35415	0.5627	0.62507	0.40652	0.51388	0.33761	0.42199
	729.265	-0.63735	-0.73347	-0.57145	-0.47997	-0.46152	-0.54288	-0.95174	-0.72465	-0.63272		0.02926	0.64102	0.02926	0.64102	0.25975	0.81321	-0.19314	0.13688	0.07591
	747.964	-0.53729	-0.46347	-0.4976	-0.3668	-0.58941	-0.4641	-0.49459	-0.47732	-0.55636		0.08968	0.451	0.08968	0.451	0.08529	0.03501	0.0666	0.48866	0.41184
	766.663	-0.72184	-0.51712	-0.60262	-0.32684	-0.77783	-0.42402	-0.22431	-0.35194	-0.38579		0.0479	0.94445	0.0479	0.94445	0.70034	1.13727	-0.32051	0.29605	0.04874
	785.362	-0.53413	-0.85199	-0.56663	-0.25788	-0.44972	-0.68862	-0.24017	-0.0251	-0.60574		0.45875	0.63242	0.45875	0.63242	0.50913	0.46767	0.77757	0.3725	0.60393
	804.061	-0.51519	-0.44783	-0.48716	-0.64843	-0.43812	-0.51813	-0.49064	-0.59378	-0.59992		0.16346	0.45851	0.16346	0.45851	0.18975	0.45061	0.30478	0.07309	0.39454
	822.76	-0.86413	-0.72483	-0.47363	-0.25446	-0.75773	-0.77208	-0.42504	-0.49135	-0.78951		0.3623	0.62479	0.3623	0.62479	0.36281	0.67674	0.25305	0.38241	0.66999
	841.46	-0.53797	-0.36749	-0.16651	-0.23446	-0.04697	-0.54621	-0.15743	-0.17292	-0.10716		0.35191	0.58657	0.35191	0.58657	0.42464	0.49423	0.66341	0.33624	0.48555
	860.159	-0.50584	-0.62573	-0.28514	-0.38575	-0.44022	-0.23796	-0.54504	-0.61091	-0.33418		0.35164	0.68914	0.35164	0.68914	0.42465	0.72247	0.60566	0.80252	0.31299
	878.858	-0.68056	-0.58406	-0.23058	-0.36254	-0.30834	-0.49948	-0.4565	-0.45445	-0.79851		0.20592	0.5398	0.20592	0.5398	0.16727	0.23128	0.4549	-0.14254	0.35665
	897.557	-0.79762	-0.66463	-0.1439	-0.22245	0.00851	-0.67695	-0.66124	-0.54746	-0.78134		0.1051	0.60226	0.1051	0.60226	0.00323	0.31131	0.42924	0.31822	0.59502
	916.256	-0.56733	-0.49193	-0.41346	-0.1936	-0.50373	-0.28107	-0.5315	-0.35663	-0.50541		0.04107	0.5704	0.04107	0.5704	0.12887	0.65614	0.26603	0.47477	-0.01555
	934.955	-0.45539	-0.79434	-0.09493	-0.21588	-0.24012	-0.3055	-0.39625	-0.12486	-0.41992		-0.15917	0.44193	-0.15917	0.44193	0.2122	0.52465	0.38167	-0.15393	0.48342
	953.654	0.05263	-0.2816	0.09463	-0.28921	0.0328	-0.21772	-0.50009	-0.24367	0.13911		-0.27301	-0.05373	-0.27301	-0.05373	-0.21133	0.00573	-0.11669	-0.30569	-0.22357
	972.353	-0.12806	0.11305	1.17998	0.03441	0.38325	0.71939	0.86295	0.08864	0.95951		-0.24478	-0.0317	-0.24478	-0.0317	-0.22117	-0.06616	-0.16127	-0.14808	-0.00427
	991.052	0.11479	0.21368	1.27525	0.05999	0.26511	-0.1426	-0.02609	0.17683	-0.35967		-0.27138	-0.07957	-0.27138	-0.07957	-0.24488	-0.34296	-0.00734	-0.0794	-0.13231
	1009.75	1.14582	0.42328	0.86966	0.2468	0.85647	0.59244	-0.03267	0.09991	0.82968		-0.27014	-0.07394	-0.27014	-0.07394	-0.12122	-0.27469	-0.10019	-0.29116	-0.16177
	1028.45	0.28108	0.04015	0.77308	0.20308	-0.44492	0.53127	-0.02924	0.38883	0.15587		-0.28313	-0.06357	-0.28313	-0.06357	-0.07961	-0.19275	-0.17189	-0.23718	0.05111
	1047.15	0.26176	0.33908	0.52106	-0.0707	0.57138	0.44302	0.12826	0.68052	0.72317		-0.3064	-0.04952	-0.3064	-0.04952	0.08735	-0.18894	-0.05205	-0.14821	-0.1216
	1065.85	0.30392	0.05379	0.55748	0.11727	0.41982	0.13858	-0.08901	-0.06516	0.34145		-0.31911	-0.06172	-0.31911	-0.06172	-0.30513	-0.39069	-0.42943	-0.27321	-0.05742
	1084.55	-0.17117	-0.22724	0.45284	0.06794	0.49768	0.43437	0.42146	0.2198	-0.32436		-0.30243	-0.06025	-0.30243	-0.06025	0.05763	-0.18049	-0.47746	-0.26059	-0.29722
	1103.25	0.20893	0.03839	0.39475	0.03491	0.10325	0.34052	0.04601	0.30862	0.11059		-0.27847	-0.04397	-0.27847	-0.04397	-0.04086	-0.24768	-0.33902	-0.09625	-0.0521
	1121.95	-0.19361	-0.14636	0.10897	0.17828	-0.04519	-0.02706	-0.06261	-0.02615	-0.01183		-0.30535	-0.00402	-0.30535	-0.00402	-0.36355	-0.39613	-0.04145	0.00763	-0.21009
	1140.64	0.05706	-0.2269	0.08644	0.02292	-0.11305	0.04271	-0.14605	-0.02135	0.04605		-0.26027	-0.05387	-0.26027	-0.05387	-0.08564	-0.07434	-0.1583	-0.21548	0.01383
	1159.34	0.02818	-0.16826	0.07406	-0.0639	-0.05602	-0.08259	-0.19343	-0.00302	-0.00997		-0.30398	-0.12904	-0.30398	-0.12904	-0.00254	-0.29983	-0.344	-0.21986	-0.1232
	1178.04	0.17623	-0.33248	0.05738	-0.15904	-0.03609	-0.20949	-0.35193	-0.0038	0.24598		-0.29968	-0.12604	-0.29968	-0.12604	-0.19293	-0.26531	-0.10799	-0.0905	-0.15748
	1196.74	-0.0025	-0.19985	0.16078	0.00728	0.07731	-0.04403	-0.07656	-0.10711	-0.012		-0.29534	-0.18798	-0.29534	-0.18798	-0.25938	-0.134	-0.28934	-0.27271	-0.16694
	1215.44	-0.0276	-0.27449	0.08782	-0.11423	-0.26716	0.24644	-0.12335	-0.0157	-0.0019		-0.29887	-0.24846	-0.29887	-0.24846	-0.301	-0.28076	-0.2761	-0.25599	-0.31885
	1234.14	-0.09666	-0.19177	0.02668	0.13893	0.09583	-0.16092	-0.15517	0.09637	0.14444		-0.30014	-0.24127	-0.30014	-0.24127	-0.30918	-0.30671	-0.26671	-0.21824	-0.20645
	1252.84	0.0863	-0.26044	-0.00054	-0.00057	-0.03811	-0.09154	0.05417	0.13863	0.03719		-0.29985	-0.25076	-0.29985	-0.25076	-0.21998	-0.26722	-0.26596	-0.29878	-0.28564
	1271.54	0.04797	-0.3071	0.09536	-0.08341	0.05132	-0.15859	0.03461	0.22379	0.12614		-0.30034	-0.22192	-0.30034	-0.22192	-0.2711	-0.27391	-0.33844	-0.27646	-0.25
	1290.24	-0.08208	-0.0421	-0.01504	-0.16569	-0.04938	-0.11819	-0.15101	-0.12884	-0.06822		-0.29848	-0.33484	-0.29848	-0.33484	-0.35637	-0.27258	-0.3109	-0.34892	-0.29531

## Sheet: Sup Fig. 1
		Sup Fig. 1a
		Temperature of Peltier				Temperature of metal flyplate				Temperature of AHL in metal flyplate				Sup Fig. 1e
			cooling	heating			cooling	heating			cooling	heating		blue														grey
		24				24				24				time (s)	fly1	fly2	fly3	fly4	fly5	fly6	fly7	fly8	fly9	fly10	fly11	fly12		fly1	fly2	fly3	fly4	fly5	fly6	fly7	fly8
		24				24				24				0	-0.00638	0.17476	-0.03807	-0.03155	0.02689	0.07202	-0.02046	-0.10911	0.0985	-0.03567	0.11381	-0.0431		0.07721	-0.01858	0.01335	-0.02279	0.02973	0.0205	0.03373	0.0641
		24				24				24				18.699	-0.01561	0.22072	-0.03255	-0.03145	0.02741	0.05702	0.1334	0.15813	0.07447	0.28429	0.12571	-0.16175		0.09875	-0.02307	-0.04447	-0.00125	-0.04504	-0.098	-0.00277	0.08676
		24				24				24				37.398	9e-05	0.22331	0.02526	0.00937	0.0386	0.18246	0.18668	0.03089	0.03019	0.14522	0.12991	0.18653		0.11082	-0.03912	-0.05613	0.01082	-0.07723	-0.00057	-0.07126	0.02325
		24				24				24				56.097	0.02233	0.21371	0.02564	0.02275	0.10132	-0.08581	-0.08463	0.03528	-0.08608	0.23684	0.20713	0.16723		0.11224	0.03713	0.04884	0.01224	0.0217	0.03284	0.06441	0.08638
		24				24				24				74.796	0.027	0.23931	0.01098	0.01994	0.16366	0.01927	-0.10929	0.05392	0.05592	0.19687	0.1373	0.12562		0.12168	-0.04554	-0.00151	0.02168	-0.04365	0.08154	0.10757	-0.07039
		24				24				24				93.496	-0.01423	0.17073	-0.00328	-0.00627	0.12129	0.10201	0.13124	0.01788	0.10698	-0.20586	-0.0161	0.06869		0.09361	-0.03001	0.01696	-0.00639	-0.05104	0.00188	0.00822	0.0622
		24				24				24				112.195	-0.01634	0.18533	-0.01585	-0.00352	0.06357	0.00669	0.09042	0.04322	0.00508	0.23547	0.09546	-0.08834		0.07706	0.00419	-0.01452	-0.02294	0.00834	-0.0231	-0.01796	0.05054
		24				24				24				130.894	-0.03571	0.19653	-0.01722	-0.00999	0.1018	-0.08254	0.05234	-0.1932	0.11437	0.15777	0.04252	0.04995		0.11603	0.01492	0.01092	0.01603	0.00699	0.05687	0.08667	0.02601
		24				24				24				149.593	-0.0482	0.17953	-0.00672	-0.01118	-0.19836	-0.11885	0.13493	-0.01385	0.10445	0.16642	0.03121	-0.05781		0.10952	-0.02082	-0.03057	0.00952	0.07321	-0.01661	0.05993	-0.00128
		24				24				24				168.292	0.04447	0.21444	-0.0143	-0.01387	0.10799	0.08373	0.12624	0.01689	-0.0073	0.09746	0.08997	0.02769		0.07197	0.02406	-0.00809	-0.02803	0.06306	0.00603	-0.00136	0.03598
		24				24				24				186.991	0.01209	0.18852	0.00759	0.00022	-0.11048	0.0006	-0.01867	0.00348	-0.00251	-0.10385	0.10208	0.25553		0.09292	0.04721	0.02939	-0.00708	0.06439	0.06696	-0.00185	0.04569
		24				24				24				205.69	0.0085	-0.01141	-0.0121	-0.00745	-0.00977	0.00811	-0.00863	-0.02756	-0.00256	-0.00135	0.00127	0.0045		0.09415	0.00798	0.00472	-0.00585	0.06221	0.05676	-0.00445	-0.05656
		24				24				24				224.389	0.00173	-0.04593	-0.04727	-0.046	-0.00206	0.00063	-0.021	-0.0261	-0.06983	-0.03463	0.00636	-0.06884		0.118	-0.01901	-0.00952	0.018	-0.00421	-0.00248	-0.01956	-0.00621
		24				24				24				243.088	-0.04373	-0.10958	-0.00104	0.00701	0.01652	-0.05165	-0.00013	0.03304	0.01255	-0.03572	-0.06747	-0.00287		0.08304	-0.03289	-0.05619	-0.01696	-0.02856	-0.02663	0.00361	-0.02657
		24				24				24				261.787	0.02298	-0.11737	0.1323	0.00331	-0.15441	-0.10843	0.03612	-0.03433	-0.08445	-0.0263	0.03054	-0.26788		0.10672	0.00954	0.02706	0.00672	-0.01477	0.01853	0.05021	0.02836
		24				24				24				280.487	0.10666	-0.2433	0.13381	-0.04311	0.27183	-0.0985	0.13745	-0.01174	-0.145	-0.0792	0.29318	0.20788		0.06929	-0.0328	-0.02025	-0.03071	-0.01291	-0.07863	0.06002	0.00817
		24				24				24				299.186	-0.0678	-0.22473	0.04912	-0.06363	-0.00593	-0.14047	-0.02631	-0.13089	-0.06064	0.01585	-0.21022	-0.0845		0.10869	-0.12748	-0.03177	0.00869	-0.01313	0.07081	-0.13947	-0.07896
		24				24				24				317.885	-0.08203	-0.18329	0.01749	-0.13368	-0.02108	-0.20995	-0.05847	-0.01145	-0.2516	-0.01177	-0.08521	-0.17196		0.11629	0.06597	0.04241	0.01629	0.08407	0.04028	0.07183	0.00185
		24				24				24				336.584	-0.50977	-0.49499	-0.49431	-0.48125	-0.48853	-0.48867	-0.46558	-0.50716	-0.5099	-0.49535	-0.49422	-0.49431		0.10233	-0.06083	-0.04328	0.00233	0.00887	0.03291	-0.04128	-0.13302
		24				24				24				355.283	-0.7312	-0.71442	-0.57291	-0.47871	-0.67193	-0.53777	-0.70666	-0.60617	-0.65828	-0.59107	-0.8875	-0.81542		0.07596	-0.05922	-0.02624	-0.02404	0.05456	0.05925	-0.00489	0.04782
		24				24				24				373.982	-0.71462	-0.74814	-0.51548	-0.4526	-0.63953	-0.36944	-0.31692	-0.62122	-0.51468	-0.46649	-0.62441	-0.55038		0.06066	-0.05152	-0.04143	-0.03934	0.08883	-0.06561	-0.03113	0.03535
		24				24				24				392.681	-0.76482	-0.80808	-0.50155	-0.51543	-0.73729	-0.62881	-0.70411	-0.79118	-0.65132	-0.58863	-0.42975	-0.70231		0.06741	-0.07184	-0.06529	-0.03259	0.00192	-0.03217	0.00131	-0.03519
		24				24				24				411.38	-0.76048	-0.76262	-0.50788	-0.4928	-0.59416	-0.90091	-0.61805	-0.68982	-0.55843	-0.75715	-0.72924	-0.70837		0.0822	-0.05851	-0.08381	-0.0178	-0.10603	0.0502	-0.01554	0.10891
		24				24				24				430.079	-0.80342	-0.80301	-0.48484	-0.46635	-0.72448	-0.54693	-0.84765	-0.64308	-0.7481	-0.52574	-0.68326	-0.53582		0.1292	-0.04595	-0.09925	0.0292	-0.10085	0.21551	0.00754	-0.12129
		24				24				24				448.778	-0.80916	-0.83847	-0.46323	-0.51271	-0.72077	-0.98344	-0.81338	-0.72081	-0.65694	-1.02823	-0.80936	-0.70915		0.16168	-0.01321	-0.06205	0.06168	0.00983	-0.05624	0.01043	0.1557
		24				24				24				467.478	-0.81044	-0.82085	-0.37715	-0.43172	-0.52179	-0.05481	-0.34313	-0.32143	-0.48446	-0.99145	-0.64366	-0.91583		0.16383	0.01618	-0.0339	0.06383	0.10804	0.03622	-0.11204	0.07775
		24				24				24				486.177	-0.8091	-0.79944	-0.35763	-0.43061	-0.80179	-0.79133	-0.7432	-0.34798	0.26828	-0.51419	-0.66917	-0.64624		0.13327	-0.04899	-0.09855	0.03327	0.04549	0.15966	-0.04534	0.09278
		24				24				24				504.876	-0.85314	-0.79939	-0.39675	-0.5343	-0.71705	-0.60707	-0.52937	-0.56964	-0.65169	-0.68317	-0.52655	-0.98759		0.15442	0.00686	-0.06795	0.05442	-0.00209	0.10584	-0.05386	0.02228
		24				24				24				523.575	-0.82147	-0.76789	-0.39384	-0.49253	-0.42599	-0.6612	-0.09916	-0.82842	-0.70245	-0.89653	-0.54183	-0.5546		0.13662	-0.01293	-0.078	0.03662	0.12224	0.14525	0.00977	0.0136
		24				24				24				542.274	-0.82369	-0.7787	-0.38081	-0.45103	-1.13635	-0.7995	-0.52279	-0.34252	-0.86616	-0.52238	-0.49733	-0.21698		0.13291	-0.03717	-0.07564	0.03291	-0.13226	0.06261	-0.07567	0.07595
		24				24				24				560.973	-0.82647	-0.81482	-0.47023	-0.47158	-1.09602	-0.67113	-0.38437	-0.78904	-0.30788	-0.82635	-0.86954	-0.6189		0.142	-0.03417	-0.05749	0.042	0.28521	0.06544	0.02246	-0.06596
		24				24				24				579.672	-0.75361	-0.78391	-0.48712	-0.42457	-0.55294	-0.60334	-0.81634	-0.31054	-0.63226	-0.21679	-0.66599	-0.5936		0.13336	-0.02491	-0.06598	0.03336	-0.01699	0.08694	-0.05647	0.03025
		24				24				24				598.371	-0.80688	-0.77153	-0.50211	-0.46351	-1.0399	-0.62027	-0.4684	-1.03802	-0.55361	-0.61658	-0.88272	-0.37703		0.11824	-0.01406	-0.05387	0.01824	0.00027	-0.0677	0.19538	-0.07342
		24				24				24				617.07	-0.77693	-0.75608	-0.4325	-0.40179	-0.52813	-0.66425	-0.64974	-0.47177	-0.57779	-0.53913	-0.82852	-1.0407		0.09974	0.01214	-0.05128	-0.00026	0.03064	0.07349	0.05688	0.09328
		24				24				24				635.769	-0.75039	-0.69896	-0.51295	-0.50725	-0.59821	-0.26974	-0.63607	-0.57413	-0.57356	-0.72123	-0.63238	-0.48225		0.10965	-0.04012	-0.06233	0.00965	-0.04414	0.04613	0.02839	-0.09563
		24				24				24				654.469	-0.70948	-0.66317	-0.43064	-0.43091	-0.54371	-0.44646	-0.65076	-0.50087	-0.55664	-0.26253	-0.47576	-0.50129		0.11197	0.00033	-0.03571	0.01197	0.04288	-0.00418	0.0932	0.07158
		24				24				24				673.168	-0.72505	-0.68559	-0.45894	-0.40061	-0.75172	-0.56018	-0.62322	-0.4417	-0.63822	-0.64119	-0.48475	-0.14682		0.09721	-0.0503	-0.07596	-0.00279	0.11018	-0.00913	0.01004	0.01194
		24				24				24				691.867	-0.71862	-0.73155	-0.50182	-0.45671	-0.54001	-0.6959	-0.45379	-0.7163	-0.71467	-0.57197	-0.29177	-0.5454		0.07656	-0.04783	-0.07792	-0.02344	-0.00231	-0.00115	-0.12719	-0.01324
		24				24				24				710.566	-0.67614	-0.63306	-0.45844	-0.41915	-0.31922	-0.67797	-0.7072	-0.68902	-0.52132	-0.40464	-0.582	-0.53946		0.09143	-0.07911	-0.08286	-0.00857	-0.0676	-0.03838	0.01156	-0.06142
		24				24				24				729.265	-0.71555	-0.63922	-0.54653	-0.45341	-0.54373	-0.55253	-0.59675	-0.72801	-0.66732	-0.65863	-0.54834	-0.55847		0.09834	-0.05331	-0.05681	-0.00166	-0.03312	0.05267	-0.03618	0.00076
		24				24				24				747.964	-0.68974	-0.62923	-0.5337	-0.44369	-0.37143	-0.56635	-0.56537	-0.63162	-0.2711	-0.59306	-0.47392	-0.48924		0.08913	-0.05904	-0.0662	-0.01087	0.03358	-0.1149	0.04709	0.09765
		24				24				24				766.663	-0.67806	-0.62329	-0.52161	-0.44678	-0.50886	-0.44291	-0.55753	-0.57332	-0.60142	-0.50867	-0.78654	-0.53778		0.07271	-0.07708	-0.07848	-0.02729	-0.08365	0.06159	0.14473	-0.0036
		24				24				24				785.362	-0.70723	-0.60689	-0.57373	-0.47273	-0.7029	-0.6616	-0.5817	-0.47521	-0.63034	-0.41725	-0.76799	-0.69908		0.09183	-0.06143	-0.06006	-0.00818	0.05754	0.03123	-0.06122	-0.13164
		24				24				24				804.061	-0.66443	-0.54464	-0.59876	-0.47971	-0.45157	-0.54866	-0.66944	-0.615	-0.55822	-0.66466	-0.66793	-0.45085		0.07989	-0.08419	-0.08352	-0.02011	0.00774	-0.06614	-0.04367	-0.10436
		24				24				24				822.76	-0.68389	-0.60571	-0.56419	-0.49104	-0.50208	-0.66146	-0.5533	-0.63381	-0.53914	-0.62506	-0.73772	-0.45878		0.10766	-0.08723	-0.06935	0.00766	-0.11439	-0.12704	0.10381	-0.06097
		24				24				24				841.46	-0.63718	-0.48868	-0.53726	-0.43269	-0.39091	-0.60239	-0.53862	-0.49444	-0.51791	-0.47086	-0.40891	-0.59759		0.07221	-0.08592	-0.05909	-0.02779	-0.0004	-0.04558	0.06539	0.02222
		24				24				24				860.159	-0.63723	-0.57965	-0.4961	-0.42278	-0.50098	-0.48731	-0.59736	-0.51078	-0.57909	-0.59224	-0.40177	-0.49698		0.1342	-0.08708	-0.05716	0.0342	0.00902	-0.1298	-0.15864	-0.10751
		24				24				24				878.858	-0.62872	-0.52082	-0.49002	-0.38328	-0.45386	-0.50964	-0.62012	-0.37795	-0.53066	-0.55159	-0.53	-0.72183		0.08693	-0.10163	-0.05358	-0.01307	-0.07031	0.0501	-0.06329	0.06238
		24				24				24				897.557	-0.6706	-0.55864	-0.47264	-0.39628	-0.59417	-0.47113	-0.43131	-0.58239	-0.52938	-0.46317	-0.6037	-0.50635		0.08788	-0.05943	-0.03117	-0.01212	0.0373	-0.00418	0.07455	-0.09585
		24				24				24				916.256	-0.62367	-0.54561	-0.45484	-0.41138	-0.54154	-0.55302	-0.6262	-0.38689	-0.44739	-0.58118	-0.65952	-0.50416		0.08816	-0.15996	-0.11637	-0.01184	-0.01769	-0.02611	-0.26665	-0.03482
		24				24				24				934.955	-0.62975	-0.47374	-0.491	-0.41555	-0.47926	-0.49124	-0.43947	-0.43132	-0.39789	-0.43431	-0.50111	-0.69865		0.09386	-0.06791	-0.05456	-0.00614	-0.04529	0.05407	-0.0062	0.10946
		24				24				24				953.654	-0.59052	-0.3235	-0.23996	-0.15203	-0.42733	-0.29321	-0.09366	-0.43245	-0.33202	-0.38806	-0.44017	-0.53367		0.07712	-0.1819	-0.06541	-0.02288	-0.06877	-0.10227	-0.19318	-0.01479
		24				24				24				972.353	-0.40464	-0.17554	-0.10529	-0.04713	-0.26359	-0.21663	-0.07493	-0.13137	-0.33516	-0.0614	-0.03819	-0.25872		0.13269	-0.11144	-0.04073	0.03269	0.08271	0.11024	0.11092	0.00443
		24				24				24				991.052	-0.14315	-0.16808	0.10427	-0.04669	0.13313	0.14507	-0.14691	-0.0443	-0.1484	-0.0561	-0.21747	0.07459		0.11156	-0.04539	0.02227	0.01156	0.03787	-0.05529	0.02384	0.04577
		24				24				24				1009.75	-0.16408	-0.06618	0.1205	0.0752	-0.11218	-0.11919	-0.16206	-0.11894	0.11518	-0.06141	0.03687	-0.08501		0.11634	-0.07596	-0.02417	0.01634	0.00932	-0.13591	0.11045	-0.00226
		24				24				24				1028.45	0.07489	0.12056	0.09331	0.06494	0.11402	0.00831	0.07587	0.11192	0.10415	0.09213	0.05243	0.06983		0.10418	-0.11682	-0.03928	0.00418	0.06495	0.01481	-0.12035	0.0205
		24				24				24				1047.15	0.24929	0.15755	0.14045	0.10488	0.17042	0.16614	0.19494	0.2681	0.19805	0.16171	0.12552	0.17598		0.10462	-0.07178	0.00348	0.00462	0.15405	0.08214	0.03554	-0.03927
		24				24				24				1065.85	0.31244	0.19789	0.20871	0.21858	0.24415	0.26137	0.27622	0.2384	0.26707	0.21252	0.15329	0.25807		0.11827	-0.07035	0.017	0.01827	0.03823	0.05588	-0.14944	-0.01411
		24				24				24				1084.55	0.63849	0.23626	0.10435	0.0331	-0.11234	0.10687	0.01119	0.566	0.41498	0.24302	0.75987	0.21068		0.09016	-0.09104	-0.00406	-0.00984	-0.0668	0.02842	0.06057	-0.0481
		24				24				24				1103.25	0.2892	0.24287	0.15567	0.17354	0.19553	0.1975	0.26118	0.15371	0.24795	0.1468	0.21319	0.11481		0.10417	-0.07675	0.02104	0.00417	0.00676	-0.04773	0.02895	0.0166
		24				24				24				1121.95	0.61081	0.50941	0.1946	0.20114	0.27525	0.23454	0.61917	0.16061	-0.00988	0.49144	0.34511	0.25493		0.10458	-0.08532	-0.01737	0.00458	-0.07897	0.12422	0.03992	0.01534
		24				24				24				1140.64	0.16885	0.25881	0.16347	0.20226	0.12749	0.2569	0.28854	0.17957	0.17154	0.19262	0.22537	0.18107		0.09994	-0.0847	-0.02361	-6e-05	-0.04459	0.10537	0.05095	0.00907
		24				24				24				1159.34	0.35318	0.33792	0.23008	0.17109	0.39876	0.37251	0.2389	0.3032	0.39916	0.15144	0.40464	0.27063		0.11216	-0.0948	0.00951	0.01216	-0.03346	0.03174	0.15745	0.07071
		24				24				24				1178.04	0.59961	0.10534	0.16262	0.19319	-0.0387	0.54234	0.43668	0.53456	0.40122	0.04052	0.65047	0.70786		0.09426	-0.09919	0.01643	-0.00574	0.09771	0.11176	-0.03678	-0.08232
		24				24				24				1196.74	0.30505	-0.02345	0.09528	0.09373	0.0983	0.00591	0.03733	0.19013	0.18674	0.08454	0.09626	-0.00897		0.0946	-0.15778	-0.02941	-0.0054	0.05552	-0.028	-0.02716	-0.14525
		24				24				24				1215.44	0.32183	0.00251	0.13038	0.00993	0.13104	0.33009	0.32238	-0.0633	0.12353	0.02993	0.1969	0.35756		0.08849	-0.14324	-0.01799	-0.01151	-0.0118	0.03803	-0.18332	-0.15599
		24				24				24				1234.14	0.37031	0.12543	0.17168	0.07649	0.27185	0.22167	0.24395	0.21437	0.11174	0.3019	0.11292	0.16635		0.08152	-0.16278	-0.04397	-0.01848	-0.00917	-0.28345	-0.17583	0.00612
		24				24				24				1252.84	0.24008	-0.0307	0.10471	0.10508	0.09578	0.25262	0.06514	-0.07174	0.08909	-0.00075	0.04125	0.19081		0.08954	-0.14397	-0.02498	-0.01046	0.21431	0.05055	0.08748	-0.0248
		24				24				24				1271.54	0.10379	-0.03791	0.23855	0.08703	0.19196	0.01264	0.17793	0.25315	0.20918	0.09635	-0.04747	0.18417		0.07178	-0.15801	-0.02945	-0.02822	-0.06144	-0.0139	0.08126	0.13837
		24				24				24				1290.24	0.01187	0.05636	0.30369	0.24412	0.03184	0.01528	0.07801	0.28953	0.00889	0.03332	0.20673	0.27161		0.07994	-0.16246	-0.0084	-0.02006	-0.00134	-0.05614	-0.02727	0.02738
		24				24				24
		24				24				24
		24				24				24																												Sup Fig. 1g
		24				24				24				Sup Fig. 1f																								cooling		heating
		24				24				24				red														grey										DN1a > GFP	DN1a > GCaMP	DN1a > GFP	DN1a > GCaMP
		24				24				24				time (s)	fly1	fly2	fly3	fly4	fly5	fly6	fly7	fly8	fly9	fly10	fly11	fly12		fly1	fly2	fly3	fly4	fly5	fly6	fly7	fly8			0.10604	-0.73488	-0.09362	0.502104
		24				24				24				0	-0.07494	-0.0797	-0.0742	-0.05055	-0.1001	-0.06812	-0.06248	-0.07492	-0.06226	-0.06688	-0.05229	-0.05364		-0.00364	0.0318	0.00456	0.02197	0.05172	0.02306	0.01126	0.02407			-0.05067	-0.69426	-0.04161	0.409596
		24				24				24				18.699	-0.0257	-0.02391	-0.0532	-0.02965	-0.02169	-0.0295	-0.04623	-0.03315	-0.02346	-0.02405	-0.001	-0.04928		0.00611	0.00242	0.044	0.05764	0.07671	0.01033	0.01951	0.02584			-0.0654	-0.48375	-0.07239	0.447838
		24				24				24				37.398	-0.01797	-0.03697	-0.01098	-0.033	-0.03372	-0.01512	-0.03412	-0.01923	-0.0219	-0.02968	-0.03011	-0.00957		-0.02578	0.03435	0.04477	0.0502	0.05706	0.00869	0.04827	8e-05			0.006041	-0.45383	-0.11594	0.428095
		24				24				24				56.097	-0.00813	-0.01918	-0.01783	-0.02255	-0.02023	-0.02688	-0.02273	-0.01737	-0.02092	-0.03199	-0.00993	-0.01042		0.00883	0.00504	0.00454	-0.04504	0.00737	0.00584	-0.08043	-0.00847			0.008176	-0.6201	-0.08849	0.40783
		24				24				24				74.796	0.00893	0.00205	-0.01109	0.00697	-0.00027	-0.00486	-0.00848	0.01123	-0.00688	-0.00331	0.01808	0.00856		0.04897	-0.03164	0.03232	-0.00835	0.05378	0.03978	-0.00583	0.02806			0.016575	-0.5854	-0.08183	0.489068
		24				24				24				93.496	0.02163	0.01076	0.03953	0.00638	-0.01533	0.03123	0.01726	-0.00836	0.02664	0.01158	0.01218	0.00851		0.00184	0.03626	-0.04804	-0.0325	-0.03663	0.03737	-0.0536	-0.02826			-0.00869	-0.57974	-0.07722	0.468223
		24				24				24				112.195	0.03275	0.01989	0.01052	0.01496	0.02091	0.03525	0.01957	0.01366	0.00909	0.02858	0.01523	0.01984		0.00766	-0.00257	-0.00926	0.01679	-0.01242	0.01504	-0.00221	-0.01488			0.000493	-0.58139	-0.06944	0.46249
		24				24				24				130.894	0.02799	0.01249	0.00139	0.02358	0.01489	0.01053	0.01316	0.01144	0.0064	-0.00493	0.02002	0.02066		0.00665	-0.04675	-0.02493	0.00158	-0.03325	-0.00766	-0.00305	-0.00449				-0.55394		0.474686
		24				24				24				149.593	-0.00729	0.01661	0.01401	0.02283	0.03436	0.00781	0.0126	0.01249	0.00837	0.02096	0.0304	-0.00545		-0.01131	0.03777	0.01549	0.01922	-0.00917	0.01823	0.02894	0.03843				-0.59651		0.419333
		24				24				24				168.292	-0.02261	-0.01014	-0.00613	-0.00164	-0.00947	-0.01328	0.00873	0.00086	0.0119	-0.00177	-0.01385	0.00808		-0.00798	0.01834	0.01902	0.01836	0.02187	0.00586	0.01517	0.02414				-0.62393		0.451703
		24				24				24				186.991	-0.00879	-0.0058	-0.0104	0.00098	0.00132	-0.00222	-0.0105	-3e-05	-0.00417	-0.00897	-0.00814	-0.00875		0.00781	0.00087	0.0036	-0.04904	-0.03628	0.04513	-0.04012	-0.03915				-0.5874		0.453972
		24				24				24				205.69	-0.13256	0.05144	-0.0451	-0.09252	0.04042	-0.04661	0.02888	-0.03594	-0.06361	-0.03779	-0.06188	-0.00858		-0.03668	-0.05166	-0.03752	0.02878	0.00699	-0.0217	0.02085	-0.08948
		24				24				24				224.389	-0.13401	0.01483	-0.06399	-0.04981	0.02413	-0.2087	-0.05384	-0.00762	-0.03886	-0.127	-0.03258	-0.10611		-0.04013	0.00619	0.01351	-0.00163	-0.00616	-0.04859	0.02202	-0.02731
		24				24				24				243.088	-0.14527	0.06742	-0.11913	-0.08973	-0.05892	-0.18769	-0.12134	-0.12979	0.06846	-0.15492	0.09218	-0.21986		0.02043	-0.00357	0.05464	0.00041	0.00437	0.00438	-0.02364	-0.00112
		24				24				24				261.787	-0.18602	-0.10035	-0.2095	-0.04431	-0.03301	-0.11274	-0.18077	-0.17751	-0.22281	-0.18895	-0.09243	-0.19087		-0.00422	0.02503	-0.0115	0.06224	-0.00261	0.06257	0.01916	0.05206
		24				24				24				280.487	-0.1089	-0.22989	-0.0998	-0.00108	-0.09871	-0.30969	-0.11831	-0.17704	-0.09038	-0.16221	-0.1431	0.08108		0.02524	0.04025	0.02205	0.0306	0.01151	0.03834	0.03535	0.032
		24				24				24				299.186	-0.12548	-0.11833	-0.17546	-0.03627	-0.1568	-0.16092	-0.11239	-0.20084	-0.03794	-0.1986	-0.19	-0.12116		0.02169	0.06112	0.05686	0.12173	0.07742	0.05798	0.12281	0.08022
		24				24				24				317.885	-0.10441	-0.05901	0.0297	-0.01122	-0.05833	-0.062	-0.03645	0.01323	-0.09886	-0.03984	0.03915	-0.10339		0.07456	0.06769	0.02312	0.04769	0.05293	0.09262	0.05371	0.03667
		24				24				24				336.584	0.151	-0.03579	0.12446	-0.02493	0.27583	-0.0115	-0.04872	0.0901	0.05049	0.10046	-0.10975	-0.09533		0.07717	0.11835	0.07571	0.17571	0.07725	0.07025	0.05668	0.15872
		24				24				24				355.283	0.2981	0.025	-0.00935	0.00042	0.13577	-0.03078	0.19803	0.15986	0.20369	0.28693	0.21173	0.00594		0.04973	0.05182	0.04767	-0.01824	0.06824	0.10064	0.01669	0.05511
		24				24				24				373.982	0.14732	0.03027	-0.0299	0.10817	-0.1042	0.02917	0.13143	0.09085	0.06793	0.09466	0.07117	0.0657		-0.01558	0.06029	-0.0001	-5e-05	0.00616	0.02378	0.02445	0.00397
		24				24				24				392.681	0.24261	-0.27225	0.72846	0.07966	0.31032	0.82023	0.06548	0.5204	0.7082	0.69827	-0.83165	0.35151		-0.02372	0.03301	-0.03444	-0.06505	0.01703	-0.05611	-0.05971	-0.01781
		24				24				24				411.38	0.29249	0.00987	-0.03109	0.15465	0.01957	0.08221	0.15707	-0.02309	0.23521	0.21766	0.0133	0.29928		-0.05433	-0.00645	0.00721	-0.08347	-0.02944	-0.01456	-0.03239	-0.04665
		24				24				24				430.079	0.50431	0.56413	0.34345	0.31194	0.30813	0.4132	0.28512	0.50417	0.47003	0.40832	0.24723	0.54039		-0.09862	0.01664	-0.0695	-0.12969	-0.03716	-0.09753	0.03848	-0.06369
		24				24				24				448.778	0.46694	0.26685	0.05819	0.47037	-0.0786	0.76067	0.33785	0.32952	-0.01291	0.02437	0.45939	0.17509		0.03752	-0.01032	-0.00332	-0.10886	0.01974	-0.09764	0.00117	-0.01829
		24				24				24				467.478	0.50288	0.47426	0.55485	0.29923	0.60258	0.48317	0.41591	0.55485	0.48055	0.2968	0.44884	0.41868		-0.19746	-0.08346	-0.11798	-0.17612	-0.18381	-0.13048	-0.14668	-0.21011
		24				24				24				486.177	0.59102	0.40023	0.52328	0.46843	0.51556	0.44506	0.51859	0.36339	0.60347	0.52982	0.56366	0.41304		-0.16586	-0.04761	-0.19654	-0.15273	-0.13004	-0.18428	-0.20764	-0.09594
		24				24				24				504.876	0.62514	0.47074	0.67064	0.66925	0.52975	0.70393	0.65158	0.4573	0.45885	0.64831	0.59498	0.56018		-0.12969	-0.08461	-0.20775	-0.26014	-0.18071	-0.25019	-0.38013	-0.16498
		24				24				24				523.575	0.58795	0.46119	0.44183	0.41469	0.55293	0.64926	0.31045	0.5792	0.47331	0.60943	0.65463	0.48068		-0.10298	-0.054	-0.20141	-0.08878	-0.1439	-0.06892	-0.13022	-0.14836
		24				24				24				542.274	0.82438	0.64146	0.66635	0.66629	0.66998	0.69094	0.57241	0.76063	0.61897	0.62848	0.80259	0.79846		-0.12721	-0.07217	-0.10238	-0.11731	-0.08614	-0.11084	-0.07834	-0.13145
		24				24				24				560.973	0.74349	0.45695	0.29163	0.75329	0.56095	0.62437	0.67803	0.57879	0.86972	0.23459	0.44991	0.82185		-0.11085	-0.08242	-0.12815	-0.07365	-0.15128	-0.08837	-0.02815	-0.08827
		24				24				24				579.672	0.55296	0.52676	0.50698	0.68955	0.56643	0.5601	0.6438	0.60844	0.50475	0.53899	0.40692	0.57475		-0.13136	-0.04746	-0.08108	-0.08043	-0.12478	-0.09096	-0.08141	-0.08924
		24				24				24				598.371	0.50299	0.59557	0.5001	0.5478	0.5779	0.56998	0.57844	0.54147	0.56644	0.53806	0.56218	0.51458		-0.09981	-0.01808	-0.0781	-0.1371	-0.05959	-0.10477	-0.04049	-0.01191
		24				24				24				617.07	0.62269	0.42911	0.52404	0.47367	0.59046	0.58604	0.49806	0.43887	0.64271	0.5082	0.43266	0.46381		-0.05739	-0.01524	-0.0576	-0.04557	-0.06361	-0.00188	-0.03583	-0.0308
		24				24				24				635.769	0.77055	0.68955	0.7239	0.5578	0.60995	0.63157	0.7047	0.7649	0.77167	0.47673	0.79404	0.66175		-0.12453	-0.01044	-0.06742	-0.15232	-0.07098	0.04126	-0.03779	-0.09337
		24				24				24				654.469	0.58909	0.50845	0.37971	0.52214	0.48666	0.43373	0.62465	0.48766	0.4995	0.38917	0.60194	0.65389		-0.12246	-0.08416	-0.04385	-0.13893	-0.13573	-0.04376	-0.04875	-0.07584
		24				24				24				673.168	0.5045	0.6418	0.4625	0.55045	0.63329	0.49192	0.54896	0.58784	0.45283	0.3694	0.45973	0.38814		-0.11265	-0.05592	-0.09025	-0.06555	-0.10186	-0.0662	-0.09499	-0.05558
		24				24				24				691.867	0.65194	1.00396	0.37235	0.57282	0.1344	1.15729	0.96167	0.7579	0.46866	0.18702	0.85361	0.78723		-0.13006	-0.0124	-0.05131	-0.0507	-0.0378	-0.11273	0.00141	-0.05247
		24				24				24				710.566	0.68856	0.96357	0.58733	0.31557	0.5946	0.29137	0.36543	0.24204	0.69362	0.70902	0.8145	0.3715		-0.12301	-0.0572	-0.14803	-0.10719	-0.14637	-0.09061	-0.07833	-0.0358
		24				24				24				729.265	0.58242	0.34324	0.42097	0.31056	0.29364	0.34999	0.38327	0.52036	0.53734	0.34135	0.5398	0.29717		-0.08059	-0.05812	-0.11518	-0.11883	-0.06795	-0.03314	-0.11976	-0.12509
		24				24				24				747.964	0.55071	0.57445	0.4198	0.36089	0.44375	0.47668	0.57092	0.3423	0.28369	0.63395	0.48096	0.5142		-0.03226	-0.0484	-0.02464	-0.12656	-0.07055	-0.10348	0.00405	-0.06637
		24				24				24				766.663	0.49797	0.36018	0.39979	0.50484	0.50758	0.41699	0.34621	0.41342	0.49915	0.52068	0.50187	0.26242		-0.14114	-0.06742	-0.06319	-0.04234	-0.10859	-0.09939	-0.0628	-0.10756
		24				24				24				785.362	0.42127	0.39675	0.73144	0.43147	0.45647	0.52353	0.59979	0.62923	0.77819	0.43589	0.44766	0.50039		-0.16238	-0.06504	-0.07017	-0.15092	-0.15889	-0.23813	-0.11104	-0.08736
		24				24				24				804.061	0.40213	0.18949	0.55766	0.52619	0.25207	0.41438	0.45253	0.47164	0.34018	0.30509	0.30275	0.47643		-0.08018	-0.05223	-0.04094	-0.17937	-0.14362	-0.03113	-0.14321	-0.05313
		24				24				24				822.76	0.31352	0.36502	0.35852	0.44674	0.3701	0.40977	0.4698	0.38871	0.38494	0.34923	0.36755	0.42514		-0.11794	-0.05185	-0.06119	-0.11686	-0.1448	-0.0868	-0.12091	-0.13273
		24				24				24				841.46	0.27446	0.44778	0.46226	0.35428	0.35824	0.25335	0.51474	0.3093	0.56123	0.27408	0.32521	0.41567		-0.0764	-0.09225	-0.003	-0.15897	-0.07599	-0.16151	-0.14721	-0.02706
		24				24				24				860.159	0.51204	0.28697	0.56912	0.35646	0.55499	0.5488	0.45739	0.46997	0.1954	0.35617	0.49893	0.28354		-0.06027	-0.00765	-0.05861	-0.20498	-0.15344	-0.05808	-0.05878	-0.10294
		24				24				24				878.858	0.46296	0.34331	0.57869	0.43307	0.37983	0.54365	0.61246	0.6631	0.47935	0.39518	0.50193	0.58329		-0.11588	-0.07562	-0.08028	-0.12174	-0.09652	-0.09006	-0.04905	-0.10494
		24				24				24				897.557	0.36946	0.24208	0.54736	0.41944	0.44011	0.38065	0.46143	0.28944	0.38579	0.44944	0.43591	0.48307		-0.11323	-0.09618	-0.00696	-0.14546	-0.16078	-0.05884	-0.09046	0.07857
		24				24				24				916.256	0.46836	0.26076	0.57215	0.50084	0.3695	0.4499	0.39871	0.53472	0.49283	0.54403	0.98888	0.48536		-0.08174	-0.09511	-0.09571	-0.17628	0.01007	-0.13217	-0.09583	-0.05271
		24				24				24				934.955	0.50683	0.44337	0.50779	0.36512	0.5735	0.3733	0.44547	0.56292	0.46308	0.39844	0.4959	0.45688		-0.0463	-0.12374	-0.06371	-0.22639	-0.08419	-0.07885	-0.12366	-0.04251
		24				24				24				953.654	0.30482	0.30577	0.41572	0.20715	0.20935	0.35784	0.46529	0.3872	0.38454	0.36898	0.31257	0.28564		-0.04529	-0.14898	0.055	-0.09725	0.04584	-0.10672	-0.04833	0.14434
		24				24				24				972.353	-0.123	-0.05451	-0.04594	-0.00972	-0.06287	-0.10775	0.00561	0.00412	0.00095	-0.0834	-0.05037	-0.0016		-0.13305	-0.20168	-0.01776	-0.11646	-0.20096	-0.06386	-0.19113	-0.0377
		24				24				24				991.052	-0.16293	-0.11635	-0.11593	-0.07845	-0.1256	-0.14526	-0.04079	-0.10832	-0.05666	-0.08964	-0.13783	-0.10857		-0.11674	-0.23306	0.01456	-0.19094	-0.13661	-0.22982	-0.15354	-0.12528
		24				24				24				1009.75	-0.1739	-0.14074	-0.13026	-0.09569	-0.15796	-0.15326	-0.08267	-0.0981	-0.10845	-0.11781	-0.18361	-0.14416		-0.11014	-0.23008	-0.03146	-0.1369	-0.28061	0.00067	-0.04606	-0.12236
		24				24				24				1028.45	-0.18069	-0.14528	-0.14961	-0.10067	-0.1299	-0.14119	-0.13464	-0.1793	-0.14028	-0.11554	-0.11375	-0.14367		-0.10324	-0.19161	-0.04348	-0.09774	-0.16242	-0.02063	0.00999	-0.18504
		24				24				24				1047.15	-0.18159	-0.14908	-0.14563	-0.09836	-0.08673	-0.17299	-0.1048	-0.14945	-0.13736	-0.15153	-0.12457	-0.1176		-0.02963	-0.11617	-0.07315	-0.14708	-0.063	-0.15021	-0.0832	-0.1362
		24				24				24				1065.85	-0.17426	-0.15669	-0.1583	-0.11378	-0.17769	-0.18557	-0.16495	-0.18396	-0.14091	-0.14859	-0.13534	-0.15449		-0.06964	-0.08245	-0.05614	-0.17231	-0.06157	-0.12563	-0.06222	-0.01824
		24				24				24				1084.55	-0.17284	-0.14553	-0.14658	-0.11477	-0.07466	-0.14262	-0.12361	-0.14045	-0.1737	-0.10117	-0.1582	-0.13447		-0.17653	-0.22775	-0.21694	-0.38041	-0.27549	-0.25798	-0.41335	-0.17586
		24				24				24				1103.25	-0.16828	-0.14308	-0.14061	-0.1126	-0.1085	-0.10827	-0.12319	-0.14453	-0.16154	-0.17043	-0.13907	-0.12932		-0.14832	-0.19696	-0.22311	-0.32509	-0.21971	-0.24356	-0.22605	-0.34621
		24				24				24				1121.95	-0.16591	-0.13031	-0.13519	-0.1046	-0.15288	-0.18549	-0.10898	-0.10661	-0.136	-0.14239	-0.15223	-0.17161		-0.16642	-0.16812	-0.18764	-0.28666	-0.12635	-0.08518	-0.11864	-0.13797
		24				24				24				1140.64	-0.15727	-0.12658	-0.15177	-0.10456	-0.1655	-0.19643	-0.12432	-0.13514	-0.17098	-0.1542	-0.15082	-0.19087		-0.11661	-0.10007	-0.22842	-0.30543	-0.25792	-0.28079	-0.22694	-0.27965
		24				24				24				1159.34	-0.1671	-0.13788	-0.13747	-0.09907	-0.12857	-0.16409	-0.21581	-0.11606	-0.19842	-0.14408	-0.18145	-0.13793		-0.09162	-0.17554	-0.18997	-0.26381	-0.25212	-0.25909	-0.1204	-0.20135
		24				24				24				1178.04	-0.16245	-0.12934	-0.13907	-0.09591	-0.20082	-0.12207	-0.12883	-0.07405	-0.12414	-0.1614	-0.15888	-0.15377		-0.13964	-0.18476	-0.12182	-0.26729	-0.17985	-0.14218	-0.26787	-0.23044
		24				24				24				1196.74	-0.1553	-0.11596	-0.15102	-0.10505	-0.17827	-0.13988	-0.13002	-0.14159	-0.11545	-0.11638	-0.12869	-0.0643		-0.08948	-0.11203	-0.09152	-0.21848	-0.04318	-0.05827	-0.12642	-0.14312
		24				24				24				1215.44	-0.15749	-0.09438	-0.14315	-0.10445	-0.11882	-0.14089	-0.12527	-0.15972	-0.08569	-0.13764	-0.13179	-0.11574		-0.03786	-0.10198	-0.06226	-0.13382	-0.1214	-0.02633	-0.10805	-0.1025
		24				24				24				1234.14	-0.16158	-0.11145	-0.13624	-0.09828	-0.17542	-0.08609	-0.12459	-0.13382	-0.1246	-0.15416	-0.11163	-0.11031		-0.05246	-0.09363	-0.05245	-0.14291	-0.08418	-0.02822	-0.08923	-0.07895
		24				24				24				1252.84	-0.16284	-0.11526	-0.13984	-0.0914	-0.10337	-0.15284	-0.11723	-0.14469	-0.114	-0.12647	-0.09524	-0.12274		-0.00311	-0.10609	-0.08012	-0.09487	-0.09897	-0.07827	-0.08198	-0.13721
		24				24				24				1271.54	-0.14782	-0.106	-0.13985	-0.10249	-0.1187	-0.13902	-0.07914	-0.13511	-0.12498	-0.10863	-0.13813	-0.14051		-0.07115	-0.0991	-0.03422	-0.14237	-0.0894	-0.13142	-0.11182	0.01091
		24				24				24				1290.24	-0.14923	-0.1039	-0.14251	-0.09598	-0.13598	-0.11449	-0.1188	-0.15321	-0.08228	-0.15672	-0.10668	-0.12455		-0.04778	-0.08443	-0.06433	-0.14045	-0.09358	-0.07788	-0.08743	-0.05924
		24				24				24
		24				24				24
		24				24				24
		24				24				24				Sup Fig. 1l
		24				24				24				time (s)	cell 1	cell 2	cell 3	cell 4
		24				24				24				0	0.037844	0.003686	0.017614	0.01262
		24				24				24				18.699	0.004786	-0.00091	-0.00511	-0.00111
		24				24				24				37.398	-0.02397	0.0275	0.040793	0.094949
		24				24				24				56.097	-0.00317	0.024356	0.021749	0.035687
		24				24				24				74.796	-0.03303	0.049427	-0.01687	0.049106
		24				24				24				93.496	-0.05791	-0.05237	-0.05189	-0.05441
		24				24				24				112.195	0.055107	-0.06957	-0.05742	0.015505
		24				24				24				130.894	0.020343	0.017884	0.01918	0.017537
		24				24				24				149.593	0.084198	0.001549	0.010017	-0.00033
		24				24				24				168.292	0.047032	-0.03991	-0.00477	-0.00555
		24				24				24				186.991	0.014414	0.042542	0.0129	0.024325
		24				24				24				205.69	-0.01557	-0.01745	-0.01499	-0.01563
		24				24				24				224.389	-3.2e-05	-0.07233	-0.00722	-0.00471
		24				24				24				243.088	-0.00205	0.023486	0.003652	0.008162
		24				24				24				261.787	-0.03428	-0.00422	-0.04173	0.010771
		24				24				24				280.487	-0.06414	0.033201	-0.00606	-0.07432
		24				24				24				299.186	-0.08884	-0.00595	-0.22583	-0.05087
		24				24				24				317.885	-0.10277	-0.0285	-0.07113	0.00667
		24				24				24				336.584	-0.12296	-0.09544	-0.09097	-0.08406
		24				24				24				355.283	-0.13691	-0.19164	-0.1984	-0.12332
		24				24				24				373.982	-0.15221	-0.2589	-0.23009	-0.26869
		24				24				24				392.681	-0.16211	-0.30649	-0.21086	-0.16883
		24				24				24				411.38	-0.17065	-0.34094	-0.4381	-0.27564
		24				24				24				430.079	-0.17667	-0.36495	-0.32464	-0.45478
		24				24				24				448.778	-0.18436	-0.38423	-0.23159	-0.29672
		24				24				24				467.478	-0.19198	-0.39908	-0.2952	-0.05173
		24				24				24				486.177	-0.20028	-0.33061	-0.28104	-0.29575
		24				24				24				504.876	-0.20767	-0.26197	-0.24683	-0.28987
		24				24				24				523.575	-0.21414	-0.25056	-0.1918	-0.19486
		24				24				24				542.274	-0.22055	-0.27647	-0.24101	-0.20988
		24				24				24				560.973	-0.22095	-0.33195	-0.37405	-0.21558
		24				24				24				579.672	-0.1791	-0.10577	-0.20033	-0.16
		24				24				24				598.371	-0.18571	-0.11427	-0.06534	-0.19498
		24				24				24				617.07	-0.08983	-0.15608	-0.10546	-0.10937
		24				24				24				635.769	-0.04135	-0.07741	-0.07813	-0.06147
		24				24				24				654.469	-0.06462	-0.07304	-0.06817	-0.06068
		24				24				24				673.168	-0.04407	-0.03888	-0.04465	-0.04556
		24				24				24				691.867	-0.04599	-0.06773	-0.06959	-0.06005
		24				24				24				710.566	-0.07108	-0.01335	-0.00202	-0.1014
		24				24				24				729.265	-0.08861	-0.08673	-0.08966	-0.08772
		24				24				24				747.964	-0.10705	-0.09635	-0.1128	-0.10281
		24				24				24				766.663	-0.12232	-0.10706	-0.10831	-0.11543
		24				24				24				785.362	-0.0856	-0.07568	-0.07008	-0.08996
		24				24				24				804.061	-0.10453	-0.0431	-0.08793	-0.08585
		24				24				24				822.76	0.003748	-0.02579	-0.02291	-0.02628
		24				24				24				841.46	-0.02425	-0.11297	-0.0216	-0.02747
		24				24				24				860.159	0.070657	-0.08441	0.120543	-0.13552
		24				24				24				878.858	0.034191	-0.07046	-0.00168	-0.01692
		24				24				24				897.557	0.00241	-0.13448	-0.08076	0.056661
		24				24				24				916.256	-0.02452	-0.15849	-0.03749	-0.18451
		24				24				24				934.955	-0.05139	-0.05902	-0.06076	-0.06178
		24				24				24				953.654	0.047803	-0.07602	-0.00014	-0.12176
		24				24				24				972.353	0.168598	-0.0249	-0.27355	0.082255
		24				24				24				991.052	0.123703	-0.01659	0.060305	-0.0059
		24				24				24				1009.75	0.147382	0.005767	0.227075	0.13258
		24				24				24				1028.45	0.1044	-0.03135	0.070449	-0.02243
		24				24				24				1047.15	0.101544	-0.04915	-0.01314	0.026855
		24				24				24				1065.85	0.136773	-0.01077	0.069588	0.008305
		24				24				24				1084.55	0.142454	-0.06506	-0.01423	-0.20045
		24				24				24				1103.25	0.099345	-0.07604	0.080232	-0.26487
		24				24				24				1121.95	0.125217	-0.01151	0.096424	-0.00706
		24				24				24				1140.64	0.083947	-0.02125	0.116393	0.05971
		24				24				24				1159.34	0.066502	0.006142	-0.00881	0.042798
		24				24				24				1178.04	0.029321	-0.10064	-0.02468	-0.10429
		24				24				24				1196.74	0.024532	-0.17976	-0.05807	-0.03482
		24				24				24				1215.44	0.108438	-0.05022	0.013323	0.134696
		24				24				24				1234.14	0.099325	-0.01061	0.01994	0.16595
		24				24				24				1252.84	0.061689	-0.09257	0.032422	-0.10864
		24				24				24				1271.54	0.094034	-0.0813	-0.05299	0.191285
		24				24				24				1290.24	0.057203	-0.09431	0.173984	-0.08913
		24				24				24
		24				24				24
		24				24				24
		24				24				24
		24				24				24
		24				24				24
		24				24				24
		24				24				24
		24				24				24
		24				24				24
		24				24				24
		24				24				24
		24				24				24
		24				24				24
		24				24				24
		24				24				24
		24				24				24
		24				24				24
		24				24				24
		24				24				24
		24				24				24
		24				24				24
		24				24				24
		24				24				24
		24				24				24
			23.99	24.01			23.9	24.1			24	24
			23.99	24.01			23.9	24.1			24	24
			23.98	24.01			23.9	24.1			24	24
			23.96	24.02			23.9	24.1			24	24
			23.95	24.02			23.9	24.1			24	24
			23.95	24.03			23.9	24.1			24	24
			23.93	24.03			23.9	24.1			24	24
			23.91	24.04			23.9	24.1			24	24
			23.91	24.04			23.9	24.1			24	24
			23.89	24.06			23.9	24.1			24	24
			23.89	24.06			23.9	24.1			24	24
			23.87	24.08			23.9	24.1			24	24
			23.84	24.08			23.9	24.1			24	24
			23.84	24.1			23.8	24.1			24	24
			23.81	24.1			23.8	24.1			24	24
			23.81	24.12			23.8	24.1			24	24
			23.79	24.12			23.8	24.1			23.9	24
			23.79	24.14			23.8	24.1			23.9	24
			23.76	24.14			23.8	24.1			23.9	24
			23.76	24.17			23.8	24.1			23.9	24
			23.73	24.2			23.8	24.1			23.9	24
			23.73	24.22			23.7	24.1			23.9	24
			23.69	24.22			23.7	24.1			23.9	24
			23.66	24.25			23.7	24.1			23.9	24
			23.66	24.25			23.7	24.1			23.9	24
			23.63	24.29			23.7	24.1			23.9	24
			23.63	24.29			23.7	24.1			23.9	24
			23.59	24.32			23.7	24.1			23.8	24
			23.59	24.32			23.7	24.1			23.8	24
			23.56	24.35			23.7	24.1			23.8	24
			23.56	24.35			23.7	24.1			23.8	24
			23.52	24.39			23.6	24.1			23.8	24
			23.52	24.43			23.6	24.1			23.8	24
			23.48	24.43			23.6	24.1			23.8	24
			23.44	24.46			23.6	24.1			23.8	24
			23.44	24.5			23.6	24.1			23.8	24
			23.41	24.5			23.6	24.1			23.8	24
			23.37	24.54			23.6	24.1			23.8	24
			23.37	24.54			23.6	24.1			23.8	24
			23.33	24.58			23.6	24.1			23.8	24
			23.33	24.58			23.6	24.1			23.8	24
			23.29	24.62			23.6	24.1			23.8	24
			23.29	24.62			23.6	24.1			23.8	24
			23.25	24.66			23.6	24.2			23.8	24
			23.25	24.66			23.6	24.2			23.8	24
			23.21	24.7			23.5	24.2			23.8	24
			23.21	24.7			23.4	24.2			23.8	24
			23.17	24.74			23.4	24.3			23.8	24
			23.17	24.74			23.4	24.3			23.7	24
			23.13	24.78			23.4	24.3			23.7	24
			23.13	24.78			23.4	24.3			23.7	24
			23.09	24.83			23.4	24.3			23.7	24
			23.09	24.87			23.4	24.3			23.7	24
			23.05	24.87			23.4	24.3			23.7	24
			23.01	24.99			23.4	24.4			23.7	24
			23.01	25.04			23.4	24.4			23.7	24
			22.97	25.08			23.3	24.4			23.7	24
			22.97	25.08			23.2	24.4			23.7	24
			22.93	25.12			23.1	24.4			23.6	24
			22.93	25.12			23	24.4			23.6	24
			22.89	25.16			23	24.6			23.6	24
			22.89	25.2			23	24.6			23.6	24
			22.84	25.25			23	24.6			23.6	24
			22.84	25.29			23	24.6			23.6	24
			22.8	25.29			23	24.6			23.6	24
			22.8	25.33			23	24.6			23.6	24
			22.76	25.37			23	24.7			23.6	24
			22.76	25.41			23	24.7			23.6	24
			22.72	25.41			23	24.7			23.6	24
			22.72	25.45			23	24.7			23.6	24
			22.68	25.45			23	24.8			23.6	24
			22.6	25.49			23	24.8			23.6	24
			22.6	25.49			23	24.8			23.6	24
			22.56	25.53			23	24.8			23.6	24
			22.56	25.53			22.9	24.8			23.6	24
			22.52	25.57			22.9	24.8			23.6	24
			22.52	25.61			22.9	24.8			23.6	24
			22.49	25.61			22.8	24.9			23.6	24
			22.49	25.65			22.8	24.9			23.6	24
			22.45	25.65			22.8	24.9			23.5	24
			22.45	25.69			22.8	25			23.5	24
			22.41	25.69			22.8	25			23.5	24
			22.41	25.73			22.8	25			23.5	24
			22.37	25.77			22.7	25			23.5	24
			22.33	25.8			22.7	25			23.5	24
			22.33	25.8			22.7	25			23.5	24
			22.29	25.84			22.7	25.1			23.5	24
			22.29	25.84			22.7	25.1			23.5	24
			22.26	25.88			22.6	25.1			23.5	24
			22.26	25.88			22.6	25.1			23.5	24
			22.22	25.92			22.6	25.1			23.5	24
			22.18	25.92			22.6	25.2			23.5	24
			22.18	25.95			22.5	25.2			23.5	24
			22.15	25.99			22.4	25.3			23.5	24
			22.11	25.99			22.3	25.3			23.5	24
			22.11	26.03			22.3	25.3			23.5	24
			22.07	26.06			22.2	25.3			23.5	24
			22.07	26.1			22.2	25.3			23.5	24
			22.04	26.1			22.2	25.3			23.5	24
			22.04	26.13			22.2	25.3			23.5	24
			22	26.17			22.2	25.3			23.5	24
			22	26.17			22.2	25.3			23.5	24
			21.96	26.21			22.2	25.4			23.5	24
			21.96	26.24			22.2	25.4			23.5	24
			21.93	26.24			22.2	25.4			23.5	24
			21.93	26.28			22.2	25.4			23.5	24
			21.89	26.28			22.2	25.4			23.4	24
			21.89	26.32			22.2	25.4			23.4	24
			21.86	26.32			22.2	25.6			23.4	24
			21.86	26.35			22.2	25.6			23.4	24
			21.82	26.39			22.2	25.8			23.4	24
			21.79	26.39			22.2	25.8			23.4	24
			21.79	26.43			22.2	25.8			23.4	24
			21.75	26.47			22.2	25.8			23.4	24
			21.75	26.47			22.2	25.8			23.4	24
			21.72	26.5			22.2	25.8			23.4	24
			21.72	26.54			22.2	25.8			23.4	24
			21.68	26.58			22.2	25.8			23.4	24
			21.68	26.58			22.2	25.8			23.4	24
			21.65	26.62			22.2	25.9			23.4	24
			21.65	26.66			22.2	25.9			23.4	24.1
			21.61	26.7			22.2	25.9			23.3	24.1
			21.61	26.7			22.2	25.9			23.3	24.1
			21.58	26.74			22.2	25.9			23.3	24.1
			21.58	26.77			22.1	26			23.3	24.2
			21.54	26.81			22.1	26			23.3	24.2
			21.54	26.81			22.1	26			23.3	24.2
			21.51	26.84			22.1	26.1			23.3	24.2
			21.51	26.84			22.1	26.1			23.3	24.2
			21.47	26.87			22.1	26.1			23.2	24.2
			21.47	26.87			22	26.1			23.2	24.2
			21.44	26.9			22	26.1			23.2	24.2
			21.44	26.93			22	26.1			23.2	24.3
			21.4	26.93			21.9	26.1			23.2	24.3
			21.4	26.96			21.9	26.2			23.2	24.3
			21.37	26.96			21.8	26.2			23.2	24.3
			21.37	26.99			21.7	26.2			23.2	24.3
			21.33	27.02			21.7	26.2			23.2	24.3
			21.33	27.02			21.7	26.2			23.2	24.3
			21.29	27.06			21.6	26.2			23.2	24.3
			21.29	27.09			21.6	26.2			23.2	24.3
			21.25	27.09			21.6	26.2			23.2	24.3
			21.25	27.13			21.5	26.2			23.2	24.3
			21.21	27.16			21.5	26.3			23.2	24.3
			21.21	27.16			21.5	26.3			23.2	24.3
			21.17	27.19			21.5	26.3			23.2	24.3
			21.17	27.19			21.4	26.3			23.2	24.3
			21.13	27.23			21.4	26.3			23.1	24.4
			21.13	27.23			21.4	26.3			23.1	24.4
			21.1	27.26			21.4	26.3			23.1	24.4
			21.1	27.26			21.4	26.3			23.1	24.4
			21.06	27.29			21.4	26.5			23.1	24.5
			21.02	27.29			21.4	26.5			23.1	24.5
			20.99	27.32			21.3	26.5			23.1	24.5
			20.99	27.32			21.3	26.5			23.1	24.5
			20.95	27.36			21.3	26.5			23.1	24.5
			20.95	27.39			21.3	26.5			23.1	24.5
			20.91	27.39			21.3	26.5			23.1	24.5
			20.91	27.42			21.3	26.5			23.1	24.5
			20.88	27.42			21.2	26.5			23.1	24.5
			20.88	27.45			21.2	26.6			23.1	24.5
			20.84	27.47			21.2	26.6			23.1	24.5
			20.84	27.47			21.2	26.6			23.1	24.6
			20.81	27.5			21.2	26.7			23.1	24.6
			20.77	27.53			21.2	26.7			23	24.6
			20.77	27.56			21.2	26.7			23	24.6
			20.73	27.56			21.2	26.7			23	24.6
			20.73	27.59			21.3	26.7			23	24.6
			20.7	27.59			21.3	26.7			22.9	24.6
			20.7	27.61			21.3	26.7			22.9	24.6
			20.66	27.64			21.3	26.7			22.9	24.6
			20.66	27.64			21.4	26.8			22.9	24.6
			20.63	27.66			21.4	26.8			22.9	24.7
			20.63	27.69			21.4	26.8			22.9	24.7
			20.59	27.72			21.4	26.8			22.9	24.7
			20.59	27.75			21.4	26.8			22.9	24.7
			20.56	27.75			21.4	26.8			22.9	24.8
			20.56	27.77			21.3	26.8			22.9	24.8
			20.52	27.77			21.3	26.8			22.9	24.8
			20.52	27.8			21.3	26.8			22.9	24.8
			20.49	27.8			21.3	26.8			22.9	24.8
			20.49	27.83			21.3	26.8			22.9	24.8
			20.46	27.87			21.3	26.8			22.9	24.8
			20.46	27.9			21.3	26.8			22.9	24.8
			20.42	27.9			21.2	26.8			22.9	24.8
			20.42	27.93			21.2	26.9			22.9	24.8
			20.39	27.93			21.2	26.9			22.8	24.8
			20.39	27.96			21.2	26.9			22.8	24.8
			20.35	27.96			21	26.9			22.8	24.8
			20.35	28			21	27			22.8	24.8
			20.32	28			21	27			22.8	24.8
			20.29	28.03			21	27			22.8	24.8
			20.25	28.03			20.9	27			22.7	24.9
			20.25	28.06			20.9	27			22.7	24.9
			20.22	28.06			20.9	27.1			22.7	24.9
			20.18	28.1			20.9	27.1			22.7	24.9
			20.18	28.13			20.9	27.2			22.7	24.9
			20.15	28.13			20.9	27.2			22.7	24.9
			20.15	28.17			20.9	27.2			22.7	24.9
			20.12	28.17			20.7	27.2			22.7	24.9
			20.08	28.2			20.7	27.3			22.7	24.9
			20.08	28.2			20.7	27.3			22.7	24.9
			20.05	28.24			20.7	27.3			22.7	24.9
			20.02	28.24			20.7	27.3			22.7	24.9
			20.02	28.27			20.7	27.3			22.7	24.9
			19.98	28.27			20.7	27.3			22.6	25
			19.98	28.31			20.7	27.3			22.6	25
			19.95	28.34			20.7	27.4			22.6	25
			19.95	28.34			20.7	27.4			22.6	25
			19.92	28.41			20.7	27.4			22.6	25
			19.92	28.41			20.7	27.4			22.6	25
			19.88	28.45			20.7	27.5			22.6	25
			19.85	28.49			20.7	27.5			22.5	25
			19.85	28.49			20.6	27.5			22.5	25
			19.82	28.52			20.6	27.5			22.5	25
			19.82	28.52			20.5	27.5			22.5	25
			19.79	28.56			20.5	27.5			22.5	25.1
			19.79	28.59			20.5	27.6			22.5	25.1
			19.75	28.63			20.5	27.6			22.5	25.1
			19.75	28.66			20.5	27.6			22.5	25.1
			19.72	28.66			20.5	27.6			22.4	25.1
			19.72	28.7			20.5	27.6			22.4	25.1
			19.69	28.74			20.5	27.7			22.4	25.1
			19.65	28.77			20.5	27.7			22.4	25.1
			19.65	28.77			20.5	27.7			22.4	25.2
			19.62	28.81			20.5	27.8			22.4	25.2
			19.62	28.81			20.5	27.8			22.4	25.2
			19.58	28.84			20.5	27.8			22.4	25.2
			19.58	28.88			20.5	27.9			22.4	25.2
			19.55	28.92			20.5	27.9			22.4	25.2
			19.55	28.92			20.5	27.9			22.4	25.2
			19.52	28.95			20.5	27.9			22.4	25.2
			19.52	28.95			20.5	27.9			22.4	25.3
			19.48	28.99			20.5	27.9			22.3	25.3
			19.48	28.99			20.4	27.9			22.3	25.3
			19.45	29.02			20.4	27.9			22.3	25.3
			19.45	29.02			20.4	27.9			22.3	25.3
			19.42	29.06			20.4	27.9			22.3	25.3
			19.38	29.06			20.4	27.9			22.3	25.3
			19.35	29.1			20.4	28			22.3	25.3
			19.35	29.14			20.9	28			22.3	25.3
			19.32	29.14			20.9	28			22.3	25.3
			19.28	29.18			20.9	28.1			22.2	25.4
			19.25	29.18			20.2	28.1			22.2	25.4
			19.25	29.22			20.2	28.1			22.2	25.4
			19.22	29.26			20.2	28.2			22.2	25.4
			19.18	29.26			20.2	28.2			22.2	25.4
			19.18	29.3			20.2	28.3			22.2	25.4
			19.15	29.3			20.1	28.3			22.1	25.4
			19.15	29.35			20.1	28.3			22.1	25.4
			19.11	29.38			20.1	28.3			22.1	25.4
			19.11	29.38			20.1	28.3			22.1	25.4
			19.08	29.42			19.9	28.3			22.1	25.4
			19.08	29.42			19.9	28.3			22.1	25.4
			19.05	29.46			19.9	28.3			22.1	25.4
			19.05	29.46			19.9	28.3			22.1	25.4
			19.01	29.5			19.8	28.3			22	25.4
			18.95	29.5			19.8	28.3			22	25.4
			18.95	29.54			19.8	28.3			22	25.5
			18.91	29.54			19.7	28.3			22	25.5
			18.88	29.57			19.7	28.3			22	25.5
			18.88	29.57			19.7	28.3			22	25.5
			18.85	29.61			19.7	28.4			22	25.5
			18.85	29.65			19.7	28.5			22	25.5
			18.81	29.65			19.7	28.5			22	25.5
			18.81	29.68			19.6	28.5			22	25.6
			18.78	29.68			19.6	28.5			22	25.6
			18.75	29.72			19.6	28.5			22	25.6
			18.75	29.72			19.6	28.5			22	25.6
			18.71	29.76			19.6	28.6			22	25.6
			18.71	29.76			19.6	28.6			22	25.6
			18.68	29.79			19.5	28.6			22	25.7
			18.68	29.79			19.5	28.6			22	25.7
			18.64	29.83			19.5	28.6			21.9	25.7
			18.64	29.86			19.5	28.6			21.9	25.7
			18.61	29.86			19.5	28.6			21.9	25.7
			18.61	29.9			19.5	28.8			21.9	25.7
			18.58	29.93			19.5	28.8			21.9	25.7
			18.58	29.93			19.5	28.8			21.9	25.7
			18.54	29.97			19.4	28.8			21.9	25.7
			18.54	29.97			19.4	28.8			21.9	25.7
			18.51	30.01			19.4	28.7			21.8	25.7
			18.51	30.01			19.4	28.7			21.8	25.7
			18.48	30.04			19.2	28.7			21.8	25.7
			18.48	30.04			19.2	28.7			21.8	25.7
			18.44	30.08			19.2	28.7			21.8	25.8
			18.44	30.08			19.2	28.7			21.8	25.8
			18.41	30.11			19.2	28.7			21.8	25.8
			18.41	30.11			19.2	28.7			21.8	25.8
			18.38	30.14			19.2	28.7			21.7	25.9
			18.38	30.14			19.2	28.8			21.7	25.9
			18.34	30.16			19.2	28.8			21.7	25.9
			18.34	30.16			19.2	28.8			21.7	25.9
			18.31	30.19			19.3	28.8			21.7	25.9
			18.31	30.2			19.3	28.8			21.7	26
			18.27	30.21			19.3	28.8			21.7	26
			18.27	30.21			19.3	28.8			21.7	26
			18.24	30.22			19.3	28.8			21.6	26
			18.24	30.22			19.3	28.8			21.6	26
			18.21	30.22			19.3	28.8			21.6	26
			18.21	30.22			19.3	28.8			21.6	26
			18.17	30.22			19.3	28.8			21.6	26
			18.17	30.23			19.3	28.8			21.6	26
			18.14	30.23			19.3	28.8			21.6	26
			18.14	30.23			19.3	28.7			21.6	26
			18.1	30.23			19.2	28.7			21.6	26
			18.1	30.23			19.2	28.7			21.6	26
			18.07	30.23			19.2	28.7			21.6	26
			18.04	30.23			19.2	28.7			21.6	26
			18.04	30.23			19.2	28.7			21.6	26
			18	30.23			19.2	28.7			21.5	26
			18	30.23			19.2	28.7			21.5	26.1
			17.97	30.22			19.2	28.7			21.5	26.1
			17.97	30.22			19.2	28.7			21.5	26.1
			17.94	30.22			19.2	28.7			21.5	26.1
			17.94	30.22			19.2	28.7			21.5	26.2
			17.91	30.22			19.1	28.7			21.5	26.2
			17.91	30.22			19.1	28.7			21.5	26.2
			17.89	30.21			19.1	28.7			21.4	26.2
			17.89	30.21			19.1	28.7			21.4	26.2
			17.86	30.21			19.1	28.7			21.4	26.2
			17.86	30.21			19.1	28.7			21.4	26.3
			17.85	30.2			19.1	28.7			21.3	26.3
			17.85	30.2			19.1	28.7			21.3	26.3
			17.83	30.19			19.1	28.7			21.3	26.3
			17.83	30.19			19.1	28.7			21.3	26.3
			17.82	30.19			19.1	28.7			21.3	26.4
			17.81	30.18			19.1	28.7			21.3	26.4
			17.8	30.17			19.1	28.7			21.2	26.4
			17.8	30.17			19.1	28.7			21.2	26.4
			17.79	30.16			19.1	28.7			21.2	26.4
			17.79	30.16			19.1	28.7			21.2	26.4
			17.79	30.16			19.1	28.7			21.2	26.4
			17.79	30.15			19.1	28.8			21.2	26.5
			17.78	30.15			19.1	28.8			21.2	26.5
			17.78	30.14			19.1	28.8			21.2	26.5
			17.77	30.14			19.1	28.8			21.1	26.5
			17.77	30.13			19.1	28.8			21.1	26.5
			17.77	30.13			19.1	28.8			21.1	26.5
			17.77	30.13			19.1	28.8			21.1	26.5
			17.77	30.13			19.1	28.8			21.1	26.5
			17.77	30.12			19.1	28.8			21.1	26.5
			17.77	30.12			19.1	28.8			21.1	26.5
			17.77	30.11			19.1	28.8			21.1	26.5
			17.77	30.11			19.1	28.8			21.1	26.5
			17.77	30.11			19.1	28.8			21.1	26.5
			17.77	30.11			19.1	28.8			21.1	26.6
			17.77	30.1			19.1	28.8			21.1	26.6
			17.77	30.09			19.1	28.8			21.1	26.6
			17.78	30.08			19.1	28.8			21	26.6
			17.78	30.08			19.1	28.8			21	26.6
			17.78	30.07			19.1	28.8			21	26.6
			17.78	30.06			19.1	28.8			21	26.7
			17.79	30.06			19.1	28.8			20.9	26.7
			17.79	30.06			19.1	28.8			20.9	26.7
			17.79	30.06			19.1	28.8			20.9	26.7
			17.79	30.05			19.1	28.8			20.9	26.7
			17.8	30.05			19.1	28.8			20.9	26.7
			17.8	30.05			19.1	28.8			20.9	26.7
			17.8	30.04			19.1	28.8			20.9	26.7
			17.81	30.04			19.1	28.8			20.8	26.7
			17.81	30.04			19.1	28.8			20.8	26.7
			17.81	30.04			19.1	28.8			20.8	26.7
			17.82	30.03			19.1	28.8			20.8	26.7
			17.82	30.03			19.1	28.8			20.8	26.7
			17.83	30.03			19.1	28.8			20.8	26.7
			17.83	30.03			19.1	28.8			20.8	26.7
			17.83	30.02			19.1	28.8			20.8	26.7
			17.84	30.01			19.1	28.8			20.8	26.7
			17.84	30.01			19.1	28.8			20.8	26.7
			17.84	30.01			19.1	28.8			20.8	26.8
			17.84	30			19.1	28.8			20.8	26.8
			17.85	30			19	28.8			20.8	26.8
			17.85	30			19	28.8			20.8	26.8
			17.86	29.99			19	28.8			20.7	26.8
			17.86	29.99			19	28.8			20.7	26.8
			17.87	29.99			19	28.8			20.7	26.8
			17.87	29.98			19	28.8			20.7	26.8
			17.87	29.98			19	28.8			20.7	26.8
			17.87	29.98			19	28.8			20.7	26.8
			17.88	29.98			19	28.8			20.7	26.8
			17.88	29.98			19	28.8			20.7	26.9
			17.89	29.98			19	28.8			20.7	26.9
			17.89	29.98			19	28.8			20.6	26.9
			17.89	29.98			19	28.8			20.6	26.9
			17.89	29.98			19	28.8			20.6	26.9
			17.9	29.98			19	28.8			20.6	27
			17.9	29.98			19	28.8			20.6	27
			17.9	29.98			18.8	28.9			20.6	27
			17.9	29.98			18.8	28.9			20.6	27
			17.91	29.98			18.8	28.9			20.6	27
			17.91	29.98			18.8	28.9			20.6	27
			17.92	29.98			18.8	28.9			20.6	27
			17.92	29.98			18.8	28.9			20.6	27
			17.92	29.98			18.8	28.9			20.6	27
			17.93	29.98			18.8	28.9			20.5	27
			17.93	29.98			18.8	28.9			20.5	27
			17.93	29.98			18.8	28.9			20.5	27
			17.94	29.98			18.8	28.9			20.5	27
			17.94	29.98			18.8	28.9			20.5	27.1
			17.94	29.98			18.8	28.9			20.5	27.1
			17.95	29.98			18.8	28.9			20.5	27.1
			17.95	29.98			18.8	28.9			20.5	27.1
			17.95	29.99			18.8	28.9			20.5	27.1
			17.95	29.99			18.8	28.9			20.5	27.1
			17.96	29.99			18.8	28.9			20.5	27.1
			17.96	29.99			18.8	28.9			20.5	27.1
			17.96	29.99			18.8	28.9			20.5	27.1
			17.96	29.99			18.8	28.9			20.5	27.1
			17.97	29.99			18.8	28.9			20.4	27.1
			17.97	29.99			18.8	28.9			20.4	27.1
			17.97	29.99			18.8	28.9			20.4	27.2
			17.97	29.99			18.8	28.9			20.4	27.2
			17.97	29.99			18.8	28.9			20.3	27.2
			17.97	29.99			18.8	28.9			20.3	27.2
			17.98	29.99			18.8	28.9			20.3	27.2
			17.98	29.99			18.8	28.9			20.3	27.2
			17.98	29.99			18.8	28.9			20.3	27.2
			17.98	29.99			18.8	28.9			20.3	27.2
			17.98	29.99			18.8	28.9			20.3	27.2
			17.98	29.99			18.8	28.9			20.3	27.2
			17.99	29.99			18.8	28.9			20.3	27.2
			17.99	29.99			18.8	28.9			20.3	27.3
			17.99	29.99			18.8	28.9			20.3	27.3
			17.99	29.99			18.8	28.9			20.3	27.3
			17.99	30			18.8	28.9			20.2	27.3
			17.99	30			18.8	28.9			20.2	27.3
			17.99	30			18.8	28.9			20.2	27.3
			17.99	30			18.8	28.9			20.2	27.4
			18	30			18.8	28.9			20.2	27.4
			18	30			18.8	28.9			20.2	27.4
			18	30			18.8	28.9			20.2	27.4
			18	30			18.8	28.9			20.2	27.4
			18	30			18.8	28.9			20.2	27.4
			18	30			18.8	28.9			20.2	27.5
			18	30			18.8	28.9			20.2	27.5
			18	30			18.8	28.9			20.2	27.5
			18	30			18.8	28.9			20.2	27.5
			18	30			18.8	28.9			20.2	27.5
			18	30			18.8	28.9			20.2	27.5
			18	30			18.8	28.9			20.2	27.5
			18	30.01			18.8	28.9			20.2	27.5
			18.01	30.01			18.8	28.9			20.2	27.5
			18.01	30.01			18.8	28.9			20.2	27.5
			18.01	30.01			18.8	28.9			20.2	27.6
			18.01	30.01			18.8	28.9			20.2	27.6
			18.01	30.01			18.8	28.9			20.2	27.6
			18.01	30.01			18.8	28.9			20.1	27.6
			18.01	30.01			18.8	28.9			20.1	27.6
			18.01	30.01			18.8	28.9			20.1	27.6
			18.01	30.01			18.8	28.9			20	27.6
			18.01	30.01			18.8	28.9			20	27.6
			18.01	30.01			18.8	28.9			20	27.6
			18.01	30.01			18.8	28.9			20	27.6
			18.01	30.01			18.8	28.9			20	27.6
			18.01	30.01			18.8	28.9			20	27.6
			18.01	30.01			18.8	28.9			20	27.6
			18.01	30.01			18.8	28.9			20	27.6
			18.01	30.01			18.8	28.9			20	27.6
			18.01	30.01			18.8	28.9			20	27.6
			18.01	30.01			18.8	28.9			20	27.6
			18	30.01			18.8	28.9			20	27.6
			18	30.01			18.8	28.9			20	27.6
			18	30.01			18.8	28.9			20	27.6
			18	30.01			18.8	28.9			20	27.6
			18	30.01			18.8	28.9			20	27.7
			18	30.01			18.8	28.9			20	27.7
			18	30.01			18.8	28.9			20	27.7
			18	30			18.8	28.9			20	27.7
			18	30.01			18.8	28.9			20	27.7
			18	30.01			18.8	28.9			20	27.7
			18	30.01			18.8	28.9			20	27.7
			18	30.01			18.8	28.9			20	27.7
			18	30.01			18.8	28.9			20	27.7
			18	30.01			18.8	28.9			20	27.7
			18	30			18.8	28.9			20	27.7
			18	30			18.8	28.9			20	27.7
			18	30.01			18.8	28.9			20	27.7
			18	30.01			18.8	28.9			19.9	27.8
			18	30			18.8	28.9			19.9	27.8
			18	30			18.8	28.9			19.9	27.8
			18	30			18.8	28.9			19.9	27.8
			18	30			18.8	28.9			19.9	27.8
			18	30			18.8	28.9			19.9	27.8
			18	30			18.8	28.9			19.9	27.8
			18	30			18.8	28.9			19.9	27.8
			18	30			18.8	28.9			19.9	27.8
			18	30			18.8	28.9			19.9	27.9
			18	30			18.8	28.9			19.9	27.9
			18	30			18.8	28.9			19.9	27.9
			18	30			18.8	28.9			19.9	27.9
			18	30			18.8	28.9			19.9	27.9
			18	30			18.8	28.9			19.9	27.9
			18	30			18.8	28.9			19.9	27.9
			18	30			18.8	28.9			19.9	27.9
			18	30			18.8	28.9			19.9	27.9
			18	30			18.8	28.9			19.9	27.9
			18	30			18.8	28.9			19.9	27.9
			18	30			18.8	28.9			19.9	27.9
			18	30			18.8	28.9			19.9	27.9
			18	30			18.8	28.9			19.9	27.9
			18	30			18.8	28.9			19.9	27.9
			18	30			18.8	28.9			19.9	27.9
			18	30			18.8	28.9			19.9	27.9
			18	30			18.8	28.9			19.9	27.9
			18	30			18.8	28.9			19.9	27.9
			18	30			18.8	28.9			19.9	27.9
			18	30			18.8	28.9			19.9	27.9
			18	30			18.8	28.9			19.9	27.9
			18	30			18.8	28.9			19.9	27.9
			18	30			18.8	28.9			19.8	27.9
			18	30			18.8	28.9			19.8	27.9
			18	30			18.8	28.9			19.8	27.9
			18	30			18.8	28.9			19.8	27.9
			18	30			18.8	28.9			19.8	27.9
			18	30			18.8	28.9			19.8	27.9
			18	30			18.8	28.9			19.8	27.9
			18	30			18.8	28.9			19.8	27.9
			18	30			18.8	28.9			19.8	27.9
			18	30			18.8	28.9			19.8	27.9
			18	30			18.8	28.9			19.8	27.9
			18	30			18.8	28.9			19.8	27.9
			18	30			18.8	28.9			19.8	27.9
			18	30			18.8	28.9			19.8	27.9
			18	30			18.8	28.9			19.7	27.9
			18	30			18.8	28.9			19.7	27.9
			18	30			18.8	28.9			19.7	27.9
			18	30			18.8	28.9			19.7	28
			18	30			18.8	28.9			19.7	28
			18	30			18.8	28.9			19.7	28
			18	30			18.8	28.9			19.7	28
			17.99	30			18.8	28.9			19.7	28
			17.99	30			18.8	28.9			19.7	28
			17.99	30			18.8	28.9			19.7	28
			17.99	30			18.8	28.9			19.7	28
			17.99	30			18.8	28.9			19.7	28
			17.99	30			18.8	28.9			19.7	28
			17.99	30			18.8	28.9			19.7	28
			17.99	30			18.8	28.9			19.7	28
			17.99	30			18.8	28.9			19.7	28
			17.99	30			18.8	28.9			19.7	28
			17.99	30			18.8	28.9			19.7	28
			17.99	30			18.8	28.9			19.7	28
			17.99	30			18.8	28.9			19.7	28
			17.99	30			18.8	28.9			19.7	28
			17.99	30			18.8	28.9			19.7	28
			17.99	30			18.8	28.9			19.7	28
			17.99	30			18.8	28.9			19.7	28
			17.99	30			18.8	28.9			19.7	28
			17.99	30			18.8	28.9			19.7	28
			17.99	30			18.8	28.9			19.7	28
			17.99	30			18.8	28.9			19.7	28
			17.99	30			18.8	28.9			19.7	28
			17.99	30			18.8	28.9			19.7	28
			17.99	30			18.8	28.9			19.7	28
			17.99	30			18.8	28.9			19.7	28
			17.99	30			18.8	28.9			19.7	28
			17.99	30			18.8	28.9			19.6	28
			17.99	30			18.8	28.9			19.6	28
			17.99	30			18.8	28.9			19.6	28
			17.99	30			18.8	28.9			19.6	28
			17.99	30			18.8	28.9			19.6	28
			17.99	30			18.8	28.9			19.6	28
			17.99	30			18.8	28.9			19.6	28
			17.99	30			18.8	28.9			19.6	28
			17.99	30			18.8	28.9			19.6	28.1
			17.99	30			18.8	28.9			19.6	28.1
			17.99	30			18.8	28.9			19.6	28.1
			17.99	30			18.8	28.9			19.6	28.1
			17.99	30			18.8	28.9			19.6	28.1
			17.99	30			18.8	28.9			19.6	28.1
			17.99	30			18.8	28.9			19.6	28.1
			17.99	30			18.8	28.9			19.6	28.1
			17.99	30			18.8	28.9			19.6	28.1
			17.99	30			18.8	28.9			19.6	28.1
			17.99	30			18.8	28.9			19.6	28.1
			17.99	30			18.8	28.9			19.6	28.1
			17.99	30			18.8	28.9			19.6	28.1
			17.99	30			18.8	28.9			19.6	28.1
			17.99	30			18.8	28.9			19.6	28.1
			17.99	30			18.8	28.9			19.6	28.1
			17.99	30			18.8	28.9			19.6	28.1
			17.99	30			18.8	28.9			19.6	28.1
			17.99	30			18.8	28.9			19.6	28.1
			17.99	30			18.8	28.9			19.6	28.1
			17.99	30			18.8	28.9			19.5	28.2
			17.99	30			18.8	28.9			19.5	28.2
			17.99	30			18.8	28.9			19.5	28.2
			17.99	30			18.8	28.9			19.5	28.2
			17.99	30			18.8	28.9			19.5	28.2
			17.99	30			18.8	28.9			19.5	28.2
			17.99	30			18.8	28.9			19.5	28.2
			17.99	30			18.8	28.9			19.5	28.2
			17.99	30			18.8	28.9			19.5	28.2
			17.99	30			18.8	28.9			19.5	28.2
			17.99	30			18.8	28.9			19.5	28.2
			17.99	30			18.8	28.9			19.5	28.2
			17.99	30			18.8	28.9			19.5	28.2
			17.99	30			18.8	28.9			19.5	28.3
			17.99	30			18.8	28.9			19.5	28.3
			17.99	30			18.8	28.9			19.5	28.3
			17.99	30			18.8	28.9			19.5	28.3
			17.99	30			18.8	28.9			19.5	28.3
			17.99	30			18.8	28.9			19.5	28.3
			17.99	30			18.8	28.9			19.5	28.3
			17.99	30			18.8	28.9			19.5	28.3
			17.99	30			18.8	28.9			19.5	28.3
			18	30			18.8	28.9			19.5	28.3
			18	30			18.8	28.9			19.5	28.3
			17.99	30			18.8	28.9			19.5	28.3
			17.99	30			18.8	28.9			19.4	28.3
			18	30			18.8	28.9			19.4	28.3
			18	30			18.8	28.9			19.4	28.3
			17.99	30			18.8	28.9			19.4	28.3
			17.99	30			18.8	28.9			19.4	28.3
			18	30			18.8	28.9			19.4	28.3
			17.99	30			18.8	28.9			19.4	28.3
			17.99	30			18.8	28.9			19.4	28.3
			18	30			18.8	28.9			19.4	28.3
			18	30			18.8	28.9			19.4	28.3
			17.99	30			18.8	28.9			19.4	28.3
			17.99	30			18.8	28.9			19.4	28.3
			17.99	30			18.8	28.9			19.4	28.3
			17.99	30			18.8	28.9			19.4	28.3
			18	30			18.8	28.9			19.4	28.3
			18	30			18.8	28.9			19.4	28.3
			18	30			18.8	28.9			19.4	28.3
			18	30			18.8	28.9			19.4	28.3
			18	30			18.8	28.9			19.4	28.3
			18	30			18.8	28.9			19.4	28.3
			18	30			18.8	28.9			19.4	28.3
			18	30			18.8	28.9			19.4	28.3
			18	30			18.8	28.9			19.4	28.3
			18	30			18.8	28.9			19.4	28.3
			18	30			18.8	28.9			19.4	28.3
			18	30			18.8	28.9			19.4	28.3
			18	30			18.8	28.9			19.4	28.3
			18	30			18.8	28.9			19.4	28.3
			18	30			18.8	28.9			19.4	28.3
			18	30			18.8	28.9			19.4	28.3
			18	30			18.8	28.9			19.4	28.3
			18	30			18.8	28.9			19.4	28.3
			18	30			18.8	28.9			19.4	28.3
			18	30			18.8	28.9			19.4	28.3
			18	30			18.8	28.9			19.4	28.3
			18	30			18.8	28.9			19.4	28.3
			18	30			18.8	28.9			19.4	28.3
			18	30			18.8	28.9			19.4	28.3
			18	30			18.8	28.9			19.4	28.3
			18	30			18.8	28.9			19.4	28.3
			18	30			18.8	28.9			19.4	28.3
			18	30			18.8	28.9			19.3	28.3
			18	30			18.8	28.9			19.3	28.3
			18	30			18.8	28.9			19.3	28.3
			18	30			18.8	28.9			19.3	28.3
			18	30			18.8	28.9			19.3	28.3
			18	30			18.8	28.9			19.3	28.3
			18	30			18.8	28.9			19.3	28.3
			18	30			18.8	28.9			19.3	28.3
			18	30			18.8	28.9			19.3	28.3
			18	30			18.8	28.9			19.3	28.3
			18	30			18.8	28.9			19.3	28.3
			18	30			18.8	28.9			19.3	28.3
			17.99	30			18.8	28.9			19.3	28.3
			17.99	30			18.8	28.9			19.3	28.3
			17.99	30			18.8	28.9			19.3	28.4
			17.99	30			18.8	28.9			19.3	28.4
			17.99	30			18.8	28.9			19.3	28.4
			17.99	30			18.8	28.9			19.3	28.4
			17.99	30			18.8	28.9			19.3	28.4
			17.99	30			18.8	28.9			19.3	28.4
			17.99	30			18.8	28.9			19.3	28.4
			17.99	30			18.8	28.9			19.3	28.4
			17.99	30			18.8	28.9			19.3	28.4
			17.99	30			18.8	28.9			19.3	28.4
			17.99	30			18.8	28.9			19.3	28.4
			17.99	30			18.8	28.9			19.3	28.4
			17.99	30			18.8	28.9			19.3	28.4
			17.99	30			18.8	28.9			19.3	28.4
			17.99	30			18.8	28.9			19.3	28.4
			18	30			18.8	28.9			19.3	28.4
			18	30			18.8	28.9			19.3	28.4
			18	30			18.8	28.9			19.3	28.4
			18	30			18.8	28.9			19.3	28.4
			18	30			18.8	28.9			19.3	28.4
			18	30			18.8	28.9			19.3	28.4
			18	30			18.8	28.9			19.3	28.4
			18	30			18.8	28.9			19.3	28.4
			18	30			18.8	28.9			19.3	28.4
			18	30			18.8	28.9			19.3	28.4
			18	30			18.8	28.9			19.3	28.4
			18	30			18.8	28.9			19.3	28.4
			18	30			18.8	28.9			19.3	28.4
			18	30			18.8	28.9			19.3	28.4
			18	30			18.8	28.9			19.3	28.4
			18	30			18.8	28.9			19.3	28.4
			18	30			18.8	28.9			19.2	28.4
			18	30			18.8	28.9			19.2	28.4
			18	30			18.8	28.9			19.2	28.4
			18	30			18.8	28.9			19.2	28.45
			18	30			18.8	28.9			19.2	28.45
			18	30			18.8	28.9			19.2	28.45
			18	30			18.8	28.9			19.2	28.45
			18	30			18.8	28.9			19.2	28.45
			18	30			18.8	28.9			19.2	28.45
			18	30			18.8	28.9			19.2	28.45
			18	30			18.8	28.9			19.2	28.45
			18	30			18.8	28.9			19.2	28.45
			18	30			18.8	28.9			19.2	28.45
			18	30			18.8	28.9			19.2	28.45
			18	30			18.8	28.9			19.2	28.45
			18	30			18.8	28.9			19.2	28.45
			18	30			18.8	28.9			19.2	28.45
			18	30			18.8	28.9			19.2	28.45
			18	30			18.8	28.9			19.2	28.45
			18	30			18.8	28.9			19.2	28.45
			18	30			18.8	28.9			19.2	28.45
			18	30			18.8	28.9			19.2	28.45
			18	30			18.8	28.9			19.2	28.45
			18	30			18.8	28.9			19.2	28.45
			18	30			18.8	28.9			19.2	28.45
			18	30			18.8	28.9			19.2	28.45
			18	30			18.8	28.9			19.2	28.45
			18	30			18.8	28.9			19.2	28.45
			18	30			18.8	28.9			19.2	28.45
			18	30			18.8	28.9			19.2	28.45
			18	30			18.8	28.9			19.2	28.45
			18	30			18.8	28.9			19.2	28.45
			18	30			18.8	28.9			19.1	28.45
			18	30			18.8	28.9			19.1	28.45
			18	30			18.8	28.9			19.1	28.45
			18	30			18.8	28.9			19.1	28.45
			18	30			18.8	28.9			19.1	28.45
			18	30			18.8	28.9			19.1	28.45
			18	30			18.8	28.9			19.1	28.45
			18	30			18.8	28.9			19.1	28.45
			18	30			18.8	28.9			19.1	28.45
			18	30			18.8	28.9			19.1	28.45
			18	30			18.8	28.9			19.1	28.45
			18	30			18.8	28.9			19.1	28.45
			18	30			18.8	28.9			19.1	28.45
			18	30			18.8	28.9			19.1	28.45
			18	30			18.8	28.9			19.1	28.45
			18	30			18.8	28.9			19.1	28.45
			18	30			18.8	28.9			19.1	28.45
			18	30			18.8	28.9			19.1	28.45
			18	30			18.8	28.9			19.1	28.45
			18	30			18.8	28.9			19.1	28.45
			18	30			18.8	28.9			19.1	28.45
			18	30			18.8	28.9			19.1	28.45
			18	30			18.8	28.9			19.1	28.45
			18	30			18.8	28.9			19.1	28.45
			18	30			18.8	28.9			19.1	28.45
			18	30			18.8	28.9			19.1	28.45
			18	30			18.8	28.9			19.1	28.45
			18	30			18.8	28.9			19.1	28.45
			18	30			18.8	28.9			19.1	28.45
			18	30			18.8	28.9			19.1	28.45
			18	30			18.8	28.9			19.1	28.45
			18	30			18.8	28.9			19.1	28.45
			18	30			18.8	28.9			19.1	28.45
			18	30			18.8	28.9			19.1	28.45
			18	30			18.8	28.9			19.1	28.45
			18	30			18.8	28.9			19.1	28.45
			18	30			18.8	28.9			19.1	28.45
			18	30			18.8	28.9			19.1	28.45
			18	30			18.8	28.9			19.1	28.45
			18	30			18.8	28.9			19.1	28.45
			18	30			18.8	28.9			19.1	28.45
			18	30			18.8	28.9			19.1	28.45
			18	30			18.8	28.9			19.1	28.45
			18	30			18.8	28.9			19.1	28.45
			18	30			18.8	28.9			19.1	28.45
			18	30			18.8	28.9			19.1	28.45
			18	30			18.8	28.9			19.1	28.45
			18	30			18.8	28.9			19.1	28.45
			18	30			18.8	28.9			19.1	28.45
			18	30			18.8	28.9			19.1	28.45
			18	30			18.8	28.9			19.1	28.45
			18	30			18.8	28.9			19.1	28.45
			18	30			18.8	28.9			19.1	28.45
			18	30			18.8	28.9			19.1	28.45
			18	30			18.8	28.9			19.1	28.45
			18	30			18.8	28.9			19.1	28.45
			18	30			18.8	28.9			19.1	28.6
			18	30			18.8	28.9			19.1	28.6
			18	30			18.8	28.9			19.1	28.6
			18	30			18.8	28.9			19.1	28.6
			18	30			18.8	28.9			19.1	28.6
			18	30			18.8	28.9			19.1	28.6
			18	30			18.8	28.9			19.1	28.6
			18	30			18.8	28.9			19.1	28.6
			18	30			18.8	28.9			19.1	28.6
			18	30			18.8	28.9			19.1	28.6
			18	30			18.8	28.9			19.1	28.6
			18	30			18.8	28.9			19.1	28.6
			18	30			18.8	28.9			19.1	28.6
			18	30			18.8	28.9			19.1	28.6
			18	30			18.8	28.9			19.1	28.6
			18	30			18.8	28.9			19.1	28.6
			18	30			18.8	28.9			19.1	28.6
			18	30			18.8	28.9			19.1	28.6
			18	30			18.8	28.9			19.1	28.6
			18	30			18.8	28.9			19.1	28.6
			18	30			18.8	28.9			19	28.6
			18	30			18.8	28.9			19	28.6
			18	30			18.8	28.9			19	28.6
			18	30			18.8	28.9			19	28.6
			18	30			18.8	28.9			19	28.6
			18	30			18.8	28.9			19	28.6
			18	30			18.8	28.9			19	28.6
			18	30			18.8	28.9			19	28.6
			18	30			18.8	28.9			19	28.6
			18	30			18.8	28.9			19	28.6
			18	30			18.8	28.9			19	28.6
			18	30			18.8	28.9			19	28.6
			18	30			18.8	28.9			19	28.6
			18	30			18.8	28.9			19	28.6
			18	30			18.8	28.9			19	28.6
			18	30			18.8	28.9			19	28.6
			18	30			18.8	28.9			19	28.6
			18	30			18.8	28.9			19	28.6
			18	30			18.8	28.9			19	28.6
			18	30			18.8	28.9			19	28.6
			18	30			18.8	28.9			19	28.6
			18	30			18.8	28.9			19	28.6
			18	30			18.8	28.9			19	28.6
			18	30			18.8	28.9			19	28.6
			18	30			18.8	28.9			19	28.6
			18	30			18.8	28.9			19	28.6
			18	30			18.8	28.9			19	28.6
			18	30			18.8	28.9			19	28.6
			18	30			18.8	28.9			19	28.6
			18	30			18.8	28.9			19	28.6
			18	30			18.8	28.9			19	28.6
			18	30			18.8	28.9			19	28.6
			18	30			18.8	28.9			19	28.6
			18	30			18.8	28.9			19	28.6
			18	30			18.8	28.9			19	28.6
			18	30			18.8	28.9			19	28.6
			18	30			18.8	28.9			19	28.6
			18	30			18.8	28.9			19	28.6
			18	30			18.8	28.9			19	28.6
			18	30			18.8	28.9			19	28.6
			18	30			18.8	28.9			19	28.6
			18	30			18.8	28.9			19	28.6
			18	30			18.8	28.9			19	28.6
			18	30			18.8	28.9			19	28.6
			18	30			18.8	28.9			19	28.7
			18	30			18.8	28.9			19	28.7
			18	30			18.8	28.9			19	28.7
			18	30			18.8	28.9			19	28.7
			18	30			18.8	28.9			19	28.7
			18	30			18.8	28.9			19	28.7
			18	30			18.8	28.9			19	28.7
			18	30			18.8	28.9			19	28.7
			18	30			18.8	28.9			19	28.7
			18	30			18.8	28.9			19	28.7
			18	30			18.8	28.9			19	28.7
			18	30			18.8	28.9			19	28.7
			18	30			18.8	28.9			19	28.7
			18	30			18.8	28.9			18.9	28.7
			18	30			18.8	28.9			18.9	28.7
			18	30			18.8	28.9			18.9	28.7
			18	30			18.8	28.9			18.9	28.7
			18	30			18.8	28.9			18.9	28.7
			18	30			18.8	28.9			18.9	28.7
			18	30			18.8	28.9			18.9	28.7
			18	30			18.8	28.9			18.9	28.7
			18	30			18.8	28.9			18.9	28.7
			18	30			18.8	28.9			18.9	28.7
			18	30			18.8	28.9			18.9	28.7
			18	30			18.8	28.9			18.9	28.7
			18	30			18.8	28.9			18.9	28.7
			18	30			18.8	28.9			18.9	28.7
			18	30			18.8	28.9			18.9	28.7
			18	30			18.8	28.9			18.9	28.7
			18	30			18.8	28.9			18.9	28.7
			18	30			18.8	28.9			18.9	28.7
			18	30			18.8	28.9			18.9	28.7
			18	30			18.8	28.9			18.9	28.7
			18	30			18.8	28.9			18.9	28.7
			18	30			18.8	28.9			18.9	28.7
			18	30			18.8	28.9			18.9	28.7
			18	30			18.8	28.9			18.9	28.7
			18	30			18.8	28.9			18.9	28.7
			18	30			18.8	28.9			18.9	28.7
			18	30			18.8	28.9			18.9	28.7
			18	30			18.8	28.9			18.9	28.7
			18	30			18.8	28.9			18.9	28.7
			18	30			18.8	28.9			18.9	28.7
			18	30			18.8	28.9			18.9	28.7
			18	30			18.8	28.9			18.9	28.7
			18	30			18.8	28.9			18.9	28.7
			18	30			18.8	28.9			18.9	28.7
			18	30			18.8	28.9			18.9	28.7
			18	30			18.8	28.9			18.9	28.7
			18	30			18.8	28.9			18.9	28.7
			18	30			18.8	28.9			18.9	28.7
			18	30			18.8	28.9			18.9	28.7
			18	30			18.8	28.9			18.9	28.7
			18	30			18.8	28.9			18.9	28.7
			18	30			18.8	28.9			18.9	28.7
			18	30			18.8	28.9			18.9	28.7
			18	30			18.8	28.9			18.9	28.7
			18	30			18.8	28.9			18.9	28.7
			18	30			18.8	28.9			18.9	28.7
			18	30			18.8	28.9			18.9	28.7
			18	30			18.8	28.9			18.9	28.7
			18	30			18.8	28.9			18.9	28.7
			18	30			18.8	28.9			18.9	28.7
			18	30			18.8	28.9			18.9	28.7
			18	30			18.8	28.9			18.9	28.7
			18	30			18.8	28.9			18.9	28.7
			18	30			18.8	28.9			18.9	28.7
			18	30			18.8	28.9			18.9	28.7
			18	30			18.8	28.9			18.9	28.7
			18	30			18.8	28.9			18.9	28.7
			18	30			18.8	28.9			18.9	28.7
			18	30			18.8	28.9			18.9	28.7
			18	30			18.8	28.9			18.9	28.7
			18	30			18.8	28.9			18.9	28.7
			18	30			18.8	28.9			18.9	28.7
			18	30			18.8	28.9			18.9	28.7
			18	30			18.8	28.9			18.9	28.7
			18	30			18.8	28.9			18.9	28.7
			18	30			18.8	28.9			18.9	28.7
			18	30			18.8	28.9			18.9	28.7
			18	30			18.8	28.9			18.9	28.7
			18	30			18.8	28.9			18.9	28.7
			18	30			18.8	28.9			18.9	28.7
			18	30			18.8	28.9			18.9	28.7
			18	30			18.8	28.9			18.9	28.7
			18	30			18.8	28.9			18.9	28.7
			18	30			18.8	28.9			18.9	28.7
			18	30			18.8	28.9			18.9	28.7
			18	30			18.8	28.9			18.9	28.7
			18	30			18.8	28.9			18.9	28.7
			18	30			18.8	28.9			18.9	28.7
			18	30			18.8	28.9			18.9	28.7
			18	30			18.8	28.9			18.9	28.7
			18	30			18.8	28.9			18.9	28.7
			18	30			18.8	28.9			18.9	28.7
			18	30			18.8	28.9			18.9	28.7
			18	30			18.8	28.9			18.9	28.7
			18	30			18.8	28.9			18.9	28.7
			18	30			18.8	28.9			18.9	28.7
			18	30			18.8	28.9			18.9	28.7
			18	30			18.8	28.9			18.9	28.7
			18	30			18.8	28.9			18.9	28.7
			18	30			18.8	28.9			18.9	28.7
			18	30			18.8	28.9			18.9	28.7
			18	30			18.8	28.9			18.9	28.7
			18	30			18.8	28.9			18.9	28.7
			18	30			18.8	28.9			18.9	28.7
			18	30			18.8	28.9			18.9	28.7
			18	30			18.8	28.9			18.9	28.7
			18	30			18.8	28.9			18.9	28.7
			18	30			18.8	28.9			18.9	28.7
			18	30			18.8	28.9			18.9	28.7
			18	30			18.8	28.9			18.9	28.7
			18	30			18.8	28.9			18.9	28.7
			18	30			18.8	28.9			18.9	28.7
			18	30			18.8	28.9			18.9	28.7
			18	30			18.8	28.9			18.9	28.7
			18	30			18.8	28.9			18.9	28.7
			18	30			18.8	28.9			18.9	28.7
			18	30			18.8	28.9			18.9	28.7
			18	30			18.8	28.9			18.9	28.7
			18	30			18.8	28.9			18.9	28.7
			18	30			18.8	28.9			18.9	28.7
			18	30			18.8	28.9			18.9	28.7
			18	30			18.8	28.9			18.9	28.7
			18	30			18.8	28.9			18.9	28.7
			18	30			18.8	28.9			18.9	28.7
			18	30			18.8	28.9			18.9	28.7
			18	30			18.8	28.9			18.9	28.7
			18	30			18.8	28.9			18.9	28.7
			18	30			18.8	28.9			18.9	28.7
			18	30			18.8	28.9			18.9	28.7
			18	30			18.8	28.9			18.9	28.7
			18	30			18.8	28.9			18.9	28.7
			18	30			18.8	28.9			18.9	28.7
			18	30			18.8	28.9			18.9	28.7
			18	30			18.8	28.9			18.9	28.7
			18	30			18.8	28.9			18.9	28.7
			18	30			18.8	28.9			18.9	28.7
			18	30			18.8	28.9			18.9	28.7
			18	30			18.8	28.9			18.9	28.7
			18	30			18.8	28.9			18.9	28.7
			18	30			18.8	28.9			18.9	28.7
			18	30			18.8	28.9			18.9	28.7
			18	30			18.8	28.9			18.9	28.7
			18	30			18.8	28.9			18.9	28.7
			18	30			18.8	28.9			18.9	28.7
			18	30			18.8	28.9			18.9	28.7
			18	30			18.8	28.9			18.9	28.7
			18	30			18.8	28.9			18.9	28.7
			18	30			18.8	28.9			18.9	28.7
			18	30			18.8	28.9			18.9	28.7
			18	30			18.8	28.9			18.9	28.7
			18	30			18.8	28.9			18.9	28.7
			18	30			18.8	28.9			18.9	28.7
			18	30			18.8	28.9			18.9	28.7
			18	30			18.8	28.9			18.9	28.7
			18	30			18.8	28.9			18.9	28.7
			18	30			18.8	28.9			18.9	28.7
			18	30			18.8	28.9			18.9	28.7
			18	30			18.8	28.9			18.9	28.7
			18	30			18.8	28.9			18.9	28.7
			18	30			18.8	28.9			18.9	28.7
			18	30			18.8	28.9			18.9	28.7
			18	30			18.8	28.9			18.9	28.7
			18	30			18.8	28.9			18.9	28.7
			18	30			18.8	28.9			18.9	28.7
			18	30			18.8	28.9			18.8	28.7
			18	30			18.8	28.9			18.8	28.7
			18	30			18.8	28.9			18.8	28.7
			18	30			18.8	28.9			18.8	28.7
			18	30			18.8	28.9			18.8	28.7
			18	30			18.8	28.9			18.8	28.7
			18	30			18.8	28.9			18.8	28.7
			18	30			18.8	28.9			18.8	28.7
			18	30			18.8	28.9			18.8	28.7
			18	30			18.8	28.9			18.8	28.7
			18	30			18.8	28.9			18.8	28.7
			18	30			18.8	28.9			18.8	28.7
			18	30			18.8	28.9			18.8	28.7
			18	30			18.8	28.9			18.8	28.7
			18	30			18.8	28.9			18.8	28.7
			18	30			18.8	28.9			18.8	28.7
			18	30			18.8	28.9			18.8	28.7
			18	30			18.8	28.9			18.8	28.7
			18	30			18.8	28.9			18.8	28.7
			18	30			18.8	28.9			18.8	28.7
			18	30			18.8	28.9			18.8	28.7
			18	30			18.8	28.9			18.8	28.7
			18	30			18.8	28.9			18.8	28.7
			18	30			18.8	28.9			18.8	28.7
			18	30			18.8	28.9			18.8	28.7
			18	30			18.8	28.9			18.8	28.7
			18	30			18.8	28.9			18.8	28.7
			18	30			18.8	28.9			18.8	28.7
			18	30			18.8	28.9			18.8	28.7
			18	30			18.8	28.9			18.8	28.7
			18	30			18.8	28.9			18.8	28.7
			18	30			18.8	28.9			18.8	28.7
			18	30			18.8	28.9			18.8	28.7
			18	30			18.8	28.9			18.8	28.7
			18	30			18.8	28.9			18.8	28.7
			18	30			18.8	28.9			18.8	28.7
			18	30			18.8	28.9			18.8	28.7
			18	30			18.8	28.9			18.8	28.7
			18	30			18.8	28.9			18.8	28.7
			18	30			18.8	28.9			18.8	28.7
			18	30			18.8	28.9			18.8	28.7
			18	30			18.8	28.9			18.8	28.7
			18	30			18.8	28.9			18.8	28.7
			18	30			18.8	28.9			18.8	28.7
			18	30			18.8	28.9			18.8	28.7
			18	30			18.8	28.9			18.8	28.7
			18	30			18.8	28.9			18.8	28.7
			18	30			18.8	28.9			18.8	28.7
			18	30			18.8	28.9			18.8	28.7
			18	30			18.8	28.9			18.8	28.7
			18	30			18.8	28.9			18.8	28.7
			18	30			18.8	28.9			18.8	28.7
			18	30			18.8	28.9			18.8	28.7
			18	30			18.8	28.9			18.8	28.7
			18	30			18.8	28.9			18.8	28.7
			18	30			18.8	28.9			18.8	28.7
			18	30			18.8	28.9			18.8	28.7
			18	30			18.8	28.9			18.8	28.7
			18	30			18.8	28.9			18.8	28.7
			18	30			18.8	28.9			18.8	28.7
			18	30			18.8	28.9			18.8	28.7
			18	30			18.8	28.9			18.8	28.7
			18	30			18.8	28.9			18.8	28.7
			18	30			18.8	28.9			18.8	28.7
			18	30			18.8	28.9			18.8	28.7
			18	30			18.8	28.9			18.8	28.7
			18	30			18.8	28.9			18.8	28.7
			18	30			18.8	28.9			18.8	28.7
			18	30			18.8	28.9			18.8	28.7
			18	30			18.8	28.9			18.8	28.7
			18	30			18.8	28.9			18.8	28.7
			18	30			18.8	28.9			18.8	28.7
			18	30			18.8	28.9			18.8	28.7
			18	30			18.8	28.9			18.8	28.7
			18	30			18.8	28.9			18.8	28.7
			18	30			18.8	28.9			18.8	28.7
			18	30			18.8	28.9			18.8	28.7
			18	30			18.8	28.9			18.8	28.7
			18	30			18.8	28.9			18.8	28.7
			18	30			18.8	28.9			18.8	28.7
			18	30			18.8	28.9			18.8	28.7
			18	30			18.8	28.9			18.8	28.7
			18	30			18.8	28.9			18.8	28.7
			18	30			18.8	28.9			18.8	28.7
			18	30			18.8	28.9			18.8	28.7
			18	30			18.8	28.9			18.8	28.7
			18	30			18.8	28.9			18.8	28.7
			18	30			18.8	28.9			18.8	28.7
			18	30			18.8	28.9			18.8	28.7
			18	30			18.8	28.9			18.8	28.7
			18	30			18.8	28.9			18.8	28.7
			18	30			18.8	28.9			18.8	28.7
			18	30			18.8	28.9			18.8	28.7
			18	30			18.8	28.9			18.8	28.7
			18	30			18.8	28.9			18.8	28.7
			18	30			18.8	28.9			18.8	28.7
			18	30			18.8	28.9			18.8	28.7
			18	30			18.8	28.9			18.8	28.7
			18	30			18.8	28.9			18.8	28.7
			18	30			18.8	28.9			18.8	28.7
			18	30			18.8	28.9			18.8	28.7
			18	30			18.8	28.9			18.8	28.7
			18	30			18.8	28.9			18.8	28.7
			18	30			18.8	28.9			18.8	28.7
			18	30			18.8	28.9			18.8	28.7
			18	30			18.8	28.9			18.8	28.7
			18	30			18.8	28.9			18.8	28.7
			18	30			18.8	28.9			18.8	28.7
			18	30			18.8	28.9			18.8	28.7
			18	30			18.8	28.9			18.8	28.7
			18	30			18.8	28.9			18.8	28.7
			18	30			18.8	28.9			18.8	28.7
			18	30			18.8	28.9			18.8	28.7
			18	30			18.8	28.9			18.8	28.7
			18	30			18.8	28.9			18.8	28.7
			18	30			18.8	28.9			18.8	28.7
			18	30			18.8	28.9			18.8	28.7
			18	30			18.8	28.9			18.8	28.7
			18	30			18.8	28.9			18.8	28.7
			18	30			18.8	28.9			18.8	28.7
			18	30			18.8	28.9			18.8	28.7
			18	30			18.8	28.9			18.8	28.7
			18	30			18.8	28.9			18.8	28.7
			18	30			18.8	28.9			18.8	28.7
			18	30			18.8	28.9			18.8	28.7
			18	30			18.8	28.9			18.8	28.7
			18	30			18.8	28.9			18.8	28.7
			18	30			18.8	28.9			18.8	28.7
			18	30			18.8	28.9			18.8	28.7
			18	30			18.8	28.9			18.8	28.7
			18	30			18.8	28.9			18.8	28.7
			18	30			18.8	28.9			18.8	28.7
			18	30			18.8	28.9			18.8	28.7
			18	30			18.8	28.9			18.8	28.7
			18	30			18.8	28.9			18.8	28.7
			18	30			18.8	28.9			18.8	28.7
			18	30			18.8	28.9			18.8	28.7
			18	30			18.8	28.9			18.8	28.7
			18	30			18.8	28.9			18.8	28.7
			18	30			18.8	28.9			18.8	28.7
			18	30			18.8	28.9			18.8	28.7
			18	30			18.8	28.9			18.8	28.7
			18	30			18.8	28.9			18.8	28.7
			18	30			18.8	28.9			18.8	28.7
			18	30			18.8	28.9			18.8	28.7
			18	30			18.8	28.9			18.8	28.7
			18	30			18.8	28.9			18.8	28.7
			18	30			18.8	28.9			18.8	28.7
			18	30			18.8	28.9			18.8	28.7
			18	30			18.8	28.9			18.8	28.7
			18	30			18.8	28.9			18.8	28.7
			18	30			18.8	28.9			18.8	28.7
			18	30			18.8	28.9			18.8	28.7
			18	30			18.8	28.9			18.8	28.7
			18	30			18.8	28.9			18.8	28.7
			18	30			18.8	28.9			18.8	28.7
			18	30			18.8	28.9			18.8	28.7
			18	30			18.8	28.9			18.8	28.7
			18	30			18.8	28.9			18.8	28.7
			18	30			18.8	28.9			18.8	28.7
			18	30			18.8	28.9			18.8	28.7
			18	30			18.8	28.9			18.8	28.7
			18	30			18.8	28.9			18.8	28.7
			18	30			18.8	28.9			18.8	28.7
			18	30			18.8	28.9			18.8	28.7
			18	30			18.8	28.9			18.8	28.7
			18	30			18.8	28.9			18.8	28.7
			18	30			18.8	28.9			18.8	28.7
			18	30			18.8	28.9			18.8	28.7
			18	30			18.8	28.9			18.8	28.7
			18	30			18.8	28.9			18.8	28.7
			18	30			18.8	28.9			18.8	28.7
			18	30			18.8	28.9			18.8	28.7
			18	30			18.8	28.9			18.8	28.7
			18	30			18.8	28.9			18.8	28.7
			18	30			18.8	28.9			18.8	28.7
			18	30			18.8	28.9			18.8	28.7
			18	30			18.8	28.9			18.8	28.7
			18	30			18.8	28.9			18.8	28.7
			18	30			18.8	28.9			18.8	28.7
			18	30			18.8	28.9			18.8	28.7
			18	30			18.8	28.9			18.8	28.7
			18	30			18.8	28.9			18.8	28.7
			18	30			18.8	28.9			18.8	28.7
			18	30			18.8	28.9			18.8	28.7
			18	30			18.8	28.9			18.8	28.7
			18	30			18.8	28.9			18.8	28.7
			18	30			18.8	28.9			18.8	28.7
			18	30			18.8	28.9			18.8	28.7
			18	30			18.8	28.9			18.8	28.7
			18	30			18.8	28.9			18.8	28.7
			18	30			18.8	28.9			18.8	28.7
			18	30			18.8	28.9			18.8	28.7
			18	30			18.8	28.9			18.8	28.7
			18	30			18.8	28.9			18.8	28.7
			18	30			18.8	28.9			18.8	28.7
			18	30			18.8	28.9			18.8	28.7
			18	30			18.8	28.9			18.8	28.7
			18	30			18.8	28.9			18.8	28.7
			18	30			18.8	28.9			18.8	28.7
			18	30			18.8	28.9			18.8	28.7
			18	30			18.8	28.9			18.8	28.7
			18	30			18.8	28.9			18.8	28.7
			18	30			18.8	28.9			18.8	28.7
			18	30			18.8	28.9			18.8	28.7
			18	30			18.8	28.9			18.8	28.7
			18	30			18.8	28.9			18.8	28.7
			18	30			18.8	28.9			18.8	28.7
			18	30			18.8	28.9			18.8	28.7
			18	30			18.8	28.9			18.8	28.7
			18	30			18.8	28.9			18.8	28.7
			18	30			18.8	28.9			18.8	28.7
			18	30			18.8	28.9			18.8	28.7
			18	30			18.8	28.9			18.8	28.7
			18	30			18.8	28.9			18.8	28.7
			18	30			18.8	28.9			18.8	28.7
			18	30			18.8	28.9			18.8	28.7
			18	30			18.8	28.9			18.8	28.7
			18	30			18.8	28.9			18.8	28.7
			18	30			18.8	28.9			18.8	28.7
			18	30			18.8	28.9			18.8	28.7
			18	30			18.8	28.9			18.8	28.7
			18	30			18.8	28.9			18.8	28.7
			18	30			18.8	28.9			18.8	28.7
			18	30			18.8	28.9			18.8	28.7
			18	30			18.8	28.9			18.8	28.7
			18	30			18.8	28.9			18.8	28.7
			18	30			18.8	28.9			18.8	28.7
			18	30			18.8	28.9			18.8	28.7
			18	30			18.8	28.9			18.8	28.7
			18	30			18.8	28.9			18.8	28.7
			18	30			18.8	28.9			18.8	28.7
			18	30			18.8	28.9			18.8	28.7
			18	30			18.8	28.9			18.8	28.7
			18	30			18.8	28.9			18.8	28.7
			18	30			18.8	28.9			18.8	28.7
			18	30			18.8	28.9			18.8	28.7
			18	30			18.8	28.9			18.8	28.7
			18	30			18.8	28.9			18.8	28.7
			18	30			18.8	28.9			18.8	28.7
			18	30			18.8	28.9			18.8	28.7
			18	30			18.8	28.9			18.8	28.7
			18	30			18.8	28.9			18.8	28.7
			18	30			18.8	28.9			18.8	28.7
			18	30			18.8	28.9			18.8	28.7
			18	30			18.8	28.9			18.8	28.7
			18	30			18.8	28.9			18.8	28.7
			18	30			18.8	28.9			18.8	28.7
			18	30			18.8	28.9			18.8	28.7
			18	30			18.8	28.9			18.8	28.7
			18	30			18.8	28.9			18.8	28.7
			18	30			18.8	28.9			18.8	28.7
			18	30			18.8	28.9			18.8	28.7
			18	30			18.8	28.9			18.8	28.7
			18	30			18.8	28.9			18.8	28.7
			18	30			18.8	28.9			18.8	28.7
			18	30			18.8	28.9			18.8	28.7
			18	30			18.8	28.9			18.8	28.7
			18	30			18.8	28.9			18.8	28.7
			18	30			18.8	28.9			18.8	28.7
			18	30			18.8	28.9			18.8	28.7
			18	30			18.8	28.9			18.8	28.7
			18	30			18.8	28.9			18.8	28.7
			18	30			18.8	28.9			18.8	28.7
			18	30			18.8	28.9			18.8	28.7
			18	30			18.8	28.9			18.8	28.7
			18	30			18.8	28.9			18.8	28.7
			18.01	30			18.8	28.9			18.8	28.7
			18.01	30			18.8	28.9			18.8	28.7
			18.01	30			18.8	28.9			18.8	28.7
			18.01	30			18.8	28.9			18.8	28.7
			18.01	30			18.8	28.9			18.8	28.7
			18.01	30			18.8	28.9			18.8	28.7
			18.01	30			18.8	28.9			18.8	28.7
			18.01	30			18.8	28.9			18.8	28.7
			18.01	30			18.8	28.9			18.8	28.7
			18.01	30			18.8	28.9			18.8	28.7
			18.01	30			18.8	28.9			18.8	28.7
			18.01	30			18.8	28.9			18.8	28.7
			18.01	30			18.8	28.9			18.8	28.7
			18.01	30			18.8	28.9			18.8	28.7
			18.01	30			18.8	28.9			18.8	28.7
			18.01	30			18.8	28.9			18.8	28.7
			18.01	30			18.8	28.9			18.8	28.7
			18	30			18.8	28.9			18.8	28.7
			18	30			18.8	28.9			18.8	28.7
			18	30			18.8	28.9			18.8	28.7
			18	30			18.8	28.9			18.8	28.7
			18	30			18.8	28.9			18.8	28.7
			18	30			18.8	28.9			18.8	28.7
			18	30			18.8	28.9			18.8	28.7
			18	30			18.8	28.9			18.8	28.7
			18	30			18.8	28.9			18.8	28.7
			18	30			18.8	28.9			18.8	28.7
			18	30			18.8	28.9			18.8	28.7
			18	30			18.8	28.9			18.8	28.7
			18	30			18.8	28.9			18.8	28.7
			18	30			18.8	28.9			18.8	28.7
			18	30			18.8	28.9			18.8	28.7
			18	30			18.8	28.9			18.8	28.7
			18	30			18.8	28.9			18.8	28.7
			18	30			18.8	28.9			18.8	28.7
			18	30			18.8	28.9			18.8	28.7
			18	30			18.8	28.9			18.8	28.7
			18	30			18.8	28.9			18.8	28.7
			18	30			18.8	28.9			18.8	28.7
			18	30			18.8	28.9			18.8	28.7
			18	30			18.8	28.9			18.8	28.7
			18	30			18.8	28.9			18.8	28.7
			18	30			18.8	28.9			18.8	28.7
			18	30			18.8	28.9			18.8	28.7
			18	30			18.8	28.9			18.8	28.7
			18	30			18.8	28.9			18.8	28.7
			18	30			18.8	28.9			18.8	28.7
			18	30			18.8	28.9			18.8	28.7
			18	30			18.8	28.9			18.8	28.7
			18	30			18.8	28.9			18.8	28.7
			18	30			18.8	28.9			18.8	28.7
			18	30			18.8	28.9			18.8	28.7
			18	30			18.8	28.9			18.8	28.7
			18	30			18.8	28.9			18.8	28.7
			18	30			18.8	28.9			18.8	28.7
			18	30			18.8	28.9			18.8	28.7
			18	30			18.8	28.9			18.8	28.7
			18	30			18.8	28.9			18.8	28.7
			18	30			18.8	28.9			18.8	28.7
			18	30			18.8	28.9			18.8	28.7
			18	30			18.8	28.9			18.8	28.7
			18	30			18.8	28.9			18.8	28.7
			18	30			18.8	28.9			18.8	28.7
			18	30			18.8	28.9			18.8	28.7
			18	30			18.8	28.9			18.8	28.7
			18	30			18.8	28.9			18.8	28.7
			18	30			18.8	28.9			18.8	28.7
			18	30			18.8	28.9			18.8	28.7
			18	30			18.8	28.9			18.8	28.7
			18	30			18.8	28.9			18.8	28.7
			18	30			18.8	28.9			18.8	28.7
			18	30			18.8	28.9			18.8	28.7
			18	30			18.8	28.9			18.8	28.7
			18	30			18.8	28.9			18.8	28.7
			18	30			18.8	28.9			18.8	28.7
			18	30			18.8	28.9			18.8	28.7
			18	30			18.8	28.9			18.8	28.7
			18	30			18.8	28.9			18.8	28.7
			18	30			18.8	28.9			18.8	28.7
			18	30			18.8	28.9			18.8	28.7
			18	30			18.8	28.9			18.8	28.7
			18	30			18.8	28.9			18.8	28.7
			18	30			18.8	28.9			18.8	28.7
			18	30			18.8	28.9			18.8	28.7
			18	30			18.8	28.9			18.8	28.7
			18	30			18.8	28.9			18.8	28.7
			18	30			18.8	28.9			18.8	28.7
			18	30			18.8	28.9			18.8	28.7
			18	30			18.8	28.9			18.8	28.7
			18	30			18.8	28.9			18.8	28.7
			18	30			18.8	28.9			18.8	28.7

## Sheet: Sup Fig. 2
	Sup Fig. 2 a																											Sup Fig. 2 b
	blue														grey													blue														grey
	time (s)	fly1	fly2	fly3	fly4	fly5	fly6	fly7	fly8	fly9	fly10	fly11	fly12		fly1	fly2	fly3	fly4	fly5	fly6	fly7	fly8	fly9	fly10	fly11	fly12		time (s)	fly1	fly2	fly3	fly4	fly5	fly6	fly7	fly8	fly9	fly10	fly11	fly12		fly1	fly2	fly3	fly4	fly5	fly6	fly7	fly8
	0	-0.08501	0.07802	0.01981	0.06745	-0.00436	-0.06657	0.12572	0.05496	0.0529	0.03353	-0.20382	-0.01896		-0.05577	-0.06281	-0.04547	-0.06765	-0.06736	-0.05567	-0.06114	-0.06928	-0.06976	-0.07238	-0.05632	-0.04275		0	-0.01371	-0.05247	-0.06273	-0.04767	-0.01514	-0.07406	-0.02966	-0.00021	-0.04322	0.0208	0.02768	-0.0517		-0.29348	-0.00856	0.00913	-0.00443	-0.06282	-0.47351	-0.19908	-0.49808
	18.699	0.08842	-0.05757	0.00073	0.06247	-0.05934	0.02283	-0.02765	0.01799	0.03548	0.00501	0.03193	0.04103		-0.02959	-0.0231	-0.00474	-0.03447	-0.02395	-0.02528	0.01105	-0.02385	-0.01461	-0.00079	-0.02134	-0.02765		18.699	0.11526	0.03396	0.10052	0.0609	0.18785	0.05187	0.13993	0.0928	0.06872	0.07619	-0.06343	0.06977		0.02699	0.0513	-0.02437	0.00518	0.02508	-0.00539	0.05389	0.06983
	37.398	0.10153	0.06734	-0.01353	0.04096	-0.00619	0.03483	0.01139	0.05815	-0.04	0.09816	0.03113	0.14212		0.00138	0.06125	0.0409	0.01692	0.09052	0.00093	0.06961	0.05455	0.08219	0.02126	0.07703	0.06321		37.398	0.00341	-0.02183	-0.02627	-0.00142	-0.0625	-0.03214	0.01331	-0.0044	-0.01567	-0.0265	0.0045	0.00352		0.06321	0.02316	0.01274	0.0196	0.03361	0.04473	0.02436	0.01895
	56.097	0.02802	-0.01908	0.04297	-0.01194	0.05778	0.00057	-0.03581	0.00547	0.01973	0.06088	0.02468	0.04499		0.04458	0.05935	0.04985	0.04738	0.03905	0.05053	0.05616	0.05011	0.03517	0.0345	0.04825	0.04587		56.097	-0.19318	0.09289	0.25116	-0.16478	0.17647	-0.29251	-0.11161	0.02619	-0.11067	-0.14588	-0.09682	-0.23384		0.02475	0.00057	-0.0323	-0.02974	-0.02126	-0.03241	-0.02114	0.03835
	74.796	-0.03991	-0.059	-0.00523	-0.07287	-0.07468	0.00043	-0.0225	-0.00304	-0.03695	-0.08236	-0.01912	-0.07165		0.02716	0.04488	0.05115	0.03927	0.03111	0.03658	0.03403	0.04262	0.04579	0.05299	0.03123	0.02108		74.796	-0.02903	-0.0555	-0.02255	-0.06628	-0.05089	-0.05304	-0.01725	-0.03963	-0.0236	-0.03793	-0.06406	-0.04836		0.07436	-0.04374	0.00307	-0.02089	0.03879	0.05348	0.0373	0.03482
	93.496	-0.09305	-0.00972	-0.04475	-0.08608	0.04425	-0.05968	-0.03399	-0.08938	-0.0304	-0.09944	-0.071	-0.12435		0.01225	-0.07957	-0.09169	-0.10701	-0.08643	-0.00404	-0.0061	0.023	-0.11994	-0.08185	-0.08103	-0.13233		93.496	0.11725	0.00295	0.04728	-0.01555	0.18506	0.10283	-0.01349	0.07055	0.08567	0.03652	0.17428	0.01817		0.10417	-0.02274	0.03173	0.03027	0.11644	0.0833	-0.03592	0.02038
	112.195	0.01679	0.06309	-0.07313	-0.06567	0.04971	-0.02232	-0.0676	-0.00895	-0.08064	-0.06466	0.09543	-0.01765		0.06075	0.0281	0.05077	0.03005	0.04314	0.07973	0.05208	0.04086	0.03154	0.06959	0.07904	0.0419		112.195	-0.08172	-0.08258	-0.08192	-0.08194	-0.08231	-0.08232	-0.08316	-0.08276	-0.08277	-0.08293	-0.08209	-0.0817		-0.00935	-0.05066	-0.06536	0.02872	-0.0131	-0.10194	0.00986	-0.08803
	130.894	0.01306	0.01325	-0.08276	-0.03149	-0.12171	-0.00897	-0.05395	-0.01107	-0.01165	-0.01354	-0.01764	0.05183		-0.04005	-0.00557	-0.00967	-0.04347	-0.04687	-0.022	-0.05495	-0.03519	-0.03548	-0.00601	-0.02691	-0.00826		130.894	-0.02339	-0.10101	-0.09245	-0.01126	-0.1285	-0.05372	-0.11122	-0.21549	-0.03067	-0.06692	0.06804	-0.07266		0.02776	-0.05528	-0.01626	0.00967	-0.03574	-0.07033	0.01454	0.0144
	149.593	-0.11857	0.06314	-0.11013	0.03653	-0.02771	-0.04994	-0.23867	-0.00683	0.034	-0.05347	-0.07512	-0.13876		0.0022	0.00535	-0.00586	0.01325	-0.00249	0.00341	0.00719	-0.00324	0.01191	-0.00244	-0.00408	-0.00493		149.593	0.10364	0.00189	0.08676	-0.05474	-0.01756	0.13551	0.00393	0.02518	0.0278	0.09132	-0.00748	0.06999		0.13985	-0.06111	0.00923	0.07749	0.02544	0.00977	0.12244	-0.06028
	168.292	-0.03319	0.11213	-0.02587	0.16234	-0.01753	-0.06383	-0.00029	-0.04622	-0.04218	0.01324	-0.04356	-0.00674		-0.05598	-0.17415	-0.16021	-0.13465	-0.11179	-0.13552	-0.17145	-0.06559	-0.06133	-0.09184	-0.101	-0.14043		168.292	0.17135	-0.05143	0.23357	0.03474	0.16353	0.19124	0.36676	0.24525	0.14355	0.13219	-0.06586	0.06543		0.04677	-0.13595	-0.01039	0.00462	-0.02325	-0.02367	0.06362	0.0829
	186.991	0.09362	0.1459	-0.01878	0.11823	0.11851	0.07527	0.08088	0.03358	0.03155	0.04833	0.00119	0.09375		-0.14306	-0.11965	-0.13842	-0.11204	-0.13403	-0.15472	-0.1218	-0.14668	-0.13234	-0.12662	-0.1467	-0.12179		186.991	0.10825	-0.03159	0.22712	-0.0327	0.02637	-0.0512	0.01354	0.09608	-0.06442	-0.14625	0.04575	0.0569		-0.0163	-0.0836	4e-05	0.0543	-0.01689	-0.01153	0.06056	0.00741
	205.69	0.04563	0.12372	-0.03938	0.0749	0.14723	-0.00331	-0.01394	0.15237	0.06051	0.06229	0.16646	0.15864		-0.07629	0.02509	0.0344	-0.07342	0.05712	-0.0052	0.0285	-0.02103	0.05356	-0.06876	0.00776	-0.03887		205.69	0.12439	-0.02488	-0.01576	0.06618	-0.01014	0.03447	0.12418	0.03233	-0.03289	0.13616	-0.06979	0.02394		0.04314	0.00117	-0.02329	-0.01731	-0.04621	-0.02762	-0.0372	-0.00992
	224.389	-0.04812	0.06524	-0.05749	-0.00261	-0.00406	0.04697	-0.01999	-0.04058	0.09744	-0.06279	-0.01059	-0.07389		-0.05514	-0.05387	-0.00208	-0.02751	-0.01904	-0.05965	-0.03658	-0.06116	-0.03675	-0.05737	-0.08108	-0.05155		224.389	0.1647	0.12046	0.10249	0.1994	0.1885	0.15982	0.13118	0.20603	0.16064	0.13345	0.1494	0.15058		0.09362	-0.01727	-0.05526	0.0098	-0.03792	0.12105	0.02327	-0.05336
	243.088	-0.11534	0.09979	-0.09098	-0.03993	-0.06479	-0.25485	-0.05299	-0.06391	0.00047	0.00428	0.0687	-0.10816		-0.0426	0.00375	0.04849	-0.02125	0.0531	-0.02111	0.07461	0.00122	-0.04245	0.00448	-0.12439	0.05047		243.088	0.33182	0.17166	0.00075	0.3301	0.20899	0.29925	0.19466	0.27978	0.26388	0.32182	0.22046	0.09086		0.05719	-0.01074	-0.06797	-0.01001	-0.07456	-0.07137	-0.00329	-0.09112
	261.787	-0.14177	0.02078	-0.09795	-0.09565	-0.13764	-0.07284	-0.0545	-0.01637	-0.02392	-0.18502	-0.11321	0.01852		0.0295	-0.01949	0.01181	-0.00973	0.02643	-0.02488	-0.0201	0.05	-0.01095	0.01043	0.0225	0.00283		261.787	0.361	0.19408	0.40332	0.28522	0.18949	0.29698	0.28719	-0.02058	0.13946	0.11105	0.46631	0.29883		0.02722	0.01119	-0.01617	0.00265	-0.01576	-0.00872	0.0149	-0.01054
	280.487	-0.27623	-0.19197	-0.26786	-0.31331	-0.2294	-0.22903	-0.16141	-0.24569	-0.23649	-0.27673	-0.26034	-0.25215		-0.00696	0.05558	0.02551	-0.02291	0.00251	-0.02445	-0.01166	0.02261	0.06648	0.01501	0.06998	0.03328		280.487	0.32368	0.12409	0.47306	0.26853	0.32431	0.27692	0.33098	0.24158	0.21271	0.03005	0.14853	0.18873		-0.00935	-0.08667	-0.02513	-0.04687	-0.03388	-0.08251	-0.09104	-0.03679
	299.186	-0.45925	-0.31261	-0.34379	-0.38715	-0.4238	-0.35089	-0.34428	-0.38165	-0.3807	-0.31653	-0.37059	-0.35927		0.07519	-0.06068	-0.04101	0.05251	-0.00721	-0.05735	0.19303	-0.01714	0.03749	0.05991	-0.13956	-0.08211		299.186	0.44685	0.16729	0.27314	0.26961	0.26449	0.2078	0.39992	0.21898	0.52386	0.12287	0.02153	0.74222		0.03393	-0.051	-0.04959	0.00568	0.00627	-0.07551	-0.05698	0.00569
	317.885	-0.49139	-0.29814	-0.44257	-0.48727	-0.34386	-0.19904	-0.24978	-0.39309	-0.24446	-0.51062	-0.39445	-0.37279		0.08139	-0.08316	-0.07083	-0.01324	0.06517	0.08937	0.10493	0.00504	-0.04644	0.1181	-0.02998	-0.05101		317.885	0.37631	0.12604	0.46532	0.43136	0.17656	-0.1531	0.43224	-0.05166	0.19762	0.14284	0.24542	-0.01106		0.04749	-0.09596	0.02023	-0.03404	0.0053	-0.00439	-0.05589	-0.01115
	336.584	-0.54755	-0.31825	-0.50969	-0.43605	-0.57117	-0.54469	-0.3675	-0.44291	-0.5228	-0.50962	-0.36496	-0.34729		-0.00326	-0.04146	-0.01879	-0.05061	-0.01663	-0.02684	-0.01989	-0.02304	0.00385	-0.02116	-0.03724	-0.01754		336.584	0.30704	0.22763	0.34211	0.2943	0.21763	0.25796	0.38747	0.18381	0.30499	0.31399	0.26437	0.28953		0.0001	-0.14248	-0.06417	0.00442	-0.09801	0.04596	-0.01126	0.00014
	355.283	-0.53751	-0.26279	-0.53163	-0.4414	-0.34204	-0.33037	-0.58546	-0.45918	-0.42781	-0.68978	-0.58458	-0.46776		-0.07589	-0.06351	-0.06367	-0.05419	-0.06414	-0.06118	-0.06999	-0.05701	-0.06875	-0.0659	-0.0624	-0.07531		355.283	0.24162	0.15478	0.11857	0.23179	0.17324	0.31215	0.12685	0.21749	0.2867	0.14021	0.10148	0.30952		-0.04386	-0.11647	0.03311	0.05621	-0.151	-0.01317	-0.03615	-0.11058
	373.982	-0.47696	-0.30047	-0.57377	-0.43762	-0.54916	-0.47877	-0.31835	-0.46764	-0.57801	-0.55682	-0.55944	-0.67404		0.04214	0.00067	0.03245	-0.00468	-0.00458	-0.01287	0.04121	0.0461	0.01643	0.01823	0.01767	0.03001		373.982	0.38873	0.14639	0.29724	0.34901	0.0739	0.40587	0.21351	0.2571	-0.02852	0.35536	0.38902	0.537		-0.04477	-0.1175	-0.0085	-0.04778	-0.09356	-0.05379	-0.13416	-0.02851
	392.681	-0.51146	-0.32598	-0.56941	-0.50532	-0.47141	-0.35092	-0.41656	-0.39827	-0.33302	-0.38038	-0.54506	-0.44222		-0.02211	-0.01943	-0.02434	-0.01939	-0.02006	-0.02435	-0.01999	-0.02781	-0.02025	-0.02083	-0.01971	-0.02075		392.681	0.26333	0.10279	0.14104	0.11464	0.1705	0.24171	0.16318	0.17514	0.16238	0.25031	0.18729	0.01542		0.0295	-0.13905	-0.04736	0.07271	0.04778	-0.15903	-0.10835	-0.21223
	411.38	-0.55376	-0.30649	-0.59646	-0.41583	-0.51009	-0.46061	-0.43389	-0.13711	-0.7319	-0.48614	-0.47055	-0.53958		0.01463	-0.0937	0.03694	-0.02428	-0.01304	-0.02045	-0.00318	0.07921	-0.14799	-0.12908	0.02622	-0.13298		411.38	0.22286	0.1058	0.13086	0.16546	0.11571	0.15254	0.14312	0.31615	0.25978	0.16954	0.15678	0.24516		-0.0869	-0.0706	-0.0252	-0.03518	-0.08273	-0.05993	-0.01725	-0.07286
	430.079	-0.50455	-0.21575	-0.56843	-0.49003	-0.37778	-0.57446	-0.35281	-0.44692	-0.36046	-0.61328	-0.33273	-0.29959		0.0219	-0.10754	-0.05131	-0.1284	0.09682	-0.01039	-0.07165	-0.03652	-0.00497	-0.06996	0.03844	-0.06747		430.079	0.28481	0.12987	0.04571	0.1875	0.27004	0.27273	0.27854	0.05882	0.18179	0.21941	0.26632	0.16064		-0.05948	-0.01737	-0.0211	0.00239	-0.034	-0.04248	-0.00784	-0.01172
	448.778	-0.39318	-0.04943	-0.43925	-0.34737	-0.36561	-0.22223	-0.54507	-0.41624	-0.16683	-0.23567	0.02243	-0.49542		0.05263	-0.11088	-0.04694	0.08383	0.0147	0.04376	0.10182	-0.10324	-0.07078	-0.08898	0.13604	0.0053		448.778	0.21235	0.10052	0.20002	0.21366	0.24833	0.12987	0.18423	0.2695	0.02793	0.24185	0.08358	0.11264		-0.15978	-0.05598	-0.04363	0.04067	-0.05122	-0.03603	-0.01731	-0.00243
	467.478	-0.19046	-0.01155	-0.28443	-0.17968	-0.2352	-0.37447	-0.22242	-0.10982	-0.2134	-0.07258	-0.0209	0.05664		0.00733	-0.0747	-0.02255	0.01573	0.00172	-0.04396	-0.01482	0.03059	-0.04939	-0.02982	0.013	-0.09657		467.478	0.22824	0.14731	0.15258	0.24227	0.15929	0.21075	0.07661	0.31015	0.20419	0.23619	0.25238	0.139		-0.15812	-0.05192	-0.05557	-0.02156	-0.13478	-0.09107	-0.00027	-0.04254
	486.177	-0.0992	0.06146	-0.27192	-0.12002	-0.01243	-0.12591	-0.02374	0.05252	-0.02124	-0.07344	-0.09073	-0.21769		0.11918	-0.03152	0.01411	0.01197	0.05585	-0.20255	-0.07129	0.1091	0.15991	-0.01473	0.00871	0.01158		486.177	0.0362	0.10433	0.00388	0.0841	0.09681	0.09508	0.04616	0.05356	-0.02247	0.01341	0.06688	0.03633		-0.35684	-0.10422	-0.00657	-0.01058	0.13655	-0.02607	-0.119	-0.14615
	504.876	0.00465	-0.00181	-0.20402	0.10817	-0.00941	-0.19663	-0.15043	0.03395	-0.067	-0.05841	0.05372	-0.2434		0.00266	-0.0558	0.03724	0.01942	-0.01925	-0.08089	-0.08177	-0.06158	-0.01894	-0.05297	0.00128	0.0086		504.876	0.06685	0.00042	0.00434	0.06292	0.00218	0.01954	0.04671	0.04208	0.00469	0.08293	-0.0224	0.05985		-0.464	-0.13351	-0.00281	0.05211	-0.02019	-0.19787	0.04227	0.13181
	523.575	0.06978	0.13536	-0.09439	0.15098	0.13545	0.01632	0.03328	0.00339	0.21482	0.00011	0.04116	-0.08935		0.12777	-0.1156	-0.05654	-0.04059	0.42719	0.10788	-0.1049	0.15526	0.08871	-0.01421	-0.03153	0.03062		523.575	0.02277	-0.10545	0.01735	-0.09996	-0.08405	-0.00864	-0.10422	-0.02913	-0.08665	-0.15699	0.0065	-0.05298		-0.52403	-0.16438	-0.03544	0.00252	-0.75016	0.10872	-0.20692	-0.34112
	542.274	0.13428	0.07271	0.02388	0.17141	0.08907	0.16248	0.00812	0.02706	0.1152	0.02977	0.17739	0.10363		0.0683	-0.01172	0.00727	0.01507	0.09344	-0.00723	0.04316	-0.02699	0.01976	0.03441	0.00031	0.07028		542.274	-0.03048	-0.15742	-0.0358	-0.0323	0.13	0.01621	0.02424	-0.15284	-0.07219	-0.09094	-0.09789	-0.08263		-0.4705	-0.16722	-0.01236	0.01749	-0.07824	-0.05634	-0.2607	-0.26276
	560.973	0.21034	0.08375	0.054	0.14857	0.18133	0.1207	-0.09989	0.13624	0.12996	0.14098	0.04434	0.1535		0.11105	-0.04986	-0.00399	-0.06285	0.00419	0.10714	-0.01583	0.11154	0.017	0.10183	-0.01946	0.05962		560.973	-0.11561	-0.20415	-0.09346	-0.10171	-0.2893	-0.18202	-0.17885	-0.0595	-0.22319	-0.17629	-0.19607	-0.1261		-0.35332	-0.14133	0.01496	0.00427	-0.07576	-0.10336	0.08775	0.10348
	579.672	0.17907	0.13075	0.09373	0.16684	0.14053	0.17028	0.11928	0.1596	0.17313	0.07949	0.13811	0.14853		0.08557	-0.12591	-0.08212	-0.1333	-0.03768	-0.03733	-0.13513	-0.10463	-0.02328	-0.14148	-0.13659	-0.03907		579.672	-0.11159	-0.24522	-0.06724	-0.30199	-0.16142	-0.07019	-0.05013	-0.18685	-0.01022	-0.22456	-0.23845	-0.24655		-0.32364	-0.18883	0.00941	0.01133	-0.15357	-0.1021	-0.20317	-0.30594
	598.371	0.13338	0.10708	0.03989	0.18326	0.04231	0.04761	0.10528	0.17727	0.13812	0.17612	0.12819	0.07707		0.04373	-0.09437	-0.06204	-0.10141	-0.02977	0.02134	-0.08037	0.00911	0.10721	-0.0701	-0.073	-0.04134		598.371	-0.12759	-0.33199	-0.13845	-0.20952	-0.34294	-0.37248	-0.32865	-0.15421	-0.16572	-0.1177	-0.18526	0.08722		0.02935	-0.28735	0.01274	-0.0215	-0.09263	0.06269	-0.05613	-0.05983
	617.07	0.24281	0.21658	0.05753	0.24115	0.23666	0.2823	0.26839	0.0599	0.26314	0.05707	0.16835	0.20924		0.02693	-0.08065	-0.04235	0.03747	0.00163	0.02368	0.01327	-0.00639	-0.05172	0.00412	0.02012	-0.15172		617.07	-0.10199	-0.33832	-0.26702	-0.3004	-0.124	-0.12933	-0.00784	-0.22139	0.00122	-0.22406	-0.04029	-0.16819		-0.00741	-0.25964	-0.065	0.04044	-0.01009	0.11997	-0.0374	-0.15701
	635.769	0.24007	0.12489	0.05445	0.10269	0.23737	0.12415	0.11471	0.13959	0.19007	0.16233	0.10517	0.16336		0.11518	-0.06123	-0.09328	0.00172	-0.11855	0.17454	0.09551	0.09995	0.01367	-0.08593	0.11409	0.02538		635.769	-0.11212	-0.38014	-0.79403	0.00323	-0.34093	0.09401	-0.22056	-0.2324	-0.06705	0.03377	-0.16255	-0.28294		0.00138	-0.16695	0.02872	-0.01901	0.02199	-0.04673	-0.07301	0.00578
	654.469	0.21493	0.03782	0.06236	0.19845	0.24097	0.10135	0.07865	0.23312	0.07745	0.00903	0.14728	0.11111		0.02363	-0.13397	-0.10791	-0.0106	-0.02927	-0.04487	-0.05108	-0.00942	-0.19336	-0.09727	-0.24379	-0.00204		654.469	0.08932	-0.21226	-0.63305	0.15463	0.20379	0.39158	0.19106	-0.24186	-0.1063	0.12301	-0.28846	0.01923		-0.00403	-0.08746	0.03788	-0.00087	-0.02904	-0.00509	-0.05961	-0.08506
	673.168	0.23404	-0.05162	-0.05822	-0.01753	-0.12596	0.25739	-0.09816	-0.022	0.07288	0.05469	0.00648	0.2804		0.00942	-0.12028	-0.09848	-0.01323	0.05506	-0.06651	-0.13	-0.03617	-0.11386	0.0426	0.05112	-0.10155		673.168	0.25692	0.05154	0.08706	-0.02999	-0.06294	0.29056	0.06356	0.21119	0.13173	-0.15452	0.22038	0.02082		0.01287	-0.15218	-0.02192	-0.03273	0.05823	-0.02915	-0.10288	-0.11003
	691.867	0.06107	-0.16298	-0.17189	-0.10498	0.0898	-0.00425	-0.1403	-0.01262	-0.05142	0.00211	-0.1644	0.00698		0.09938	-0.10107	-0.08873	0.05991	0.08466	-0.08535	0.03025	-0.02521	0.02295	0.00708	-0.03832	0.12327		691.867	0.28349	0.14684	0.21604	0.24463	0.27912	0.2642	0.30744	0.10212	0.20787	0.02937	0.17631	0.17125		-0.0606	-0.17456	-0.02003	0.00431	-0.18649	-0.06773	-0.04366	-0.12221
	710.566	-0.09546	-0.19872	-0.12313	-0.11332	-0.14328	-0.08584	-0.15105	-0.12174	-0.16071	-0.17514	-0.19183	-0.15786		0.03462	-0.13799	-0.09662	-0.00566	-0.10055	-0.04418	-0.04643	-0.28043	-0.12976	-0.04716	-0.16481	-0.15496		710.566	0.30624	0.15584	0.23019	0.23561	0.35506	0.23041	0.28039	0.23953	0.28	0.17782	0.19928	0.14679		-0.00936	-0.1264	0.03312	0.0133	0.09915	-0.10262	0.02418	-0.10049
	729.265	-0.29649	-0.25375	-0.26263	-0.2271	-0.24614	-0.25552	-0.27272	-0.22887	-0.31843	-0.22445	-0.24047	-0.28029		0.09942	-0.2124	-0.19865	-0.0064	0.2201	0.05863	0.203	0.42271	-0.10193	-0.05381	-0.07027	-0.05717		729.265	0.29146	0.15712	0.11588	0.20793	0.05613	0.12898	0.16639	0.25492	0.20214	0.13196	0.1992	0.2047		-0.06932	-0.112	0.00342	-0.0533	-0.04486	-0.07767	-0.05208	-0.02754
	747.964	-0.26676	-0.32688	-0.42087	-0.30442	-0.26606	-0.35529	-0.31223	-0.40075	-0.25538	-0.32525	-0.23615	-0.34147		0.14748	-0.06787	-0.09871	0.06265	0.00299	0.22607	-0.10177	0.07753	0.25926	-0.29489	-0.07236	0.15786		747.964	0.28661	0.13379	0.03857	0.2998	0.16669	0.28797	0.309	0.03191	0.20623	0.1482	0.18642	0.21127		-0.05077	-0.0614	-0.02901	0.08793	0.05738	-0.15928	0.08963	-0.07112
	766.663	-0.25928	-0.33098	-0.47138	-0.31619	-0.48364	-0.13699	-0.34453	-0.2971	-0.30975	-0.35175	-0.13848	-0.28927		0.05606	-0.04798	-0.06047	-0.14264	-0.00352	0.0582	-0.0065	-0.01583	-0.0622	-0.0538	-0.01623	0.01861		766.663	0.32446	0.17183	0.26201	0.13871	0.26243	0.16745	0.27517	0.37399	0.26274	0.0922	0.47034	0.22087		-0.01689	-0.08252	-0.00555	-0.01233	-0.04225	-0.02561	-0.05601	0.0018
	785.362	-0.36033	-0.2744	-0.51829	-0.30581	-0.44448	-0.4218	-0.45999	-0.36007	-0.43557	-0.26727	-0.41948	-0.3087		0.15578	-0.07831	-0.06869	-0.09887	-0.18733	0.15956	-0.12049	-0.01763	0.07533	0.36113	0.01548	-0.16825		785.362	0.28886	0.08422	0.16034	0.22227	0.17526	0.22678	0.19505	0.06035	0.41525	-0.08325	0.22317	-0.01691		-0.21239	-0.06677	0.01551	0.02429	-0.20068	-0.22142	-0.37515	-0.17626
	804.061	-0.41946	-0.3242	-0.55752	-0.32937	-0.52881	-0.4072	-0.30196	-0.40398	-0.69032	-0.2596	-0.46528	-0.65022		0.09624	-0.05975	-0.0626	0.03329	0.03298	-0.03084	0.19194	0.07168	0.05226	-0.02655	-0.00292	0.00224		804.061	0.25571	0.14258	0.11493	0.16824	0.1866	0.10033	0.04944	0.23034	0.29163	0.22544	0.19467	0.34438		-0.13039	-0.05115	0.02081	0.02865	-0.0243	-0.06	-0.13884	-0.06199
	822.76	-0.48514	-0.27349	-0.57765	-0.25174	-0.68695	-0.30485	-0.41848	-0.36117	-0.5239	-0.45557	-0.39534	-0.37528		0.09239	-0.00435	-0.01869	0.01185	0.09951	-0.06817	0.03125	0.06925	-0.07293	-0.08149	0.01175	-0.02057		822.76	0.23233	0.1256	0.34565	0.06731	0.18323	0.09908	-0.00835	0.11937	0.13249	0.1233	0.12306	0.06505		-0.05752	-0.09768	-0.00545	0.02851	-0.01359	-0.06662	-0.16682	-0.06077
	841.46	-0.45258	-0.30271	-0.57006	-0.19665	-0.23089	-0.26479	-0.16004	-0.2788	-0.3247	-0.41237	-0.3789	-0.48355		0.11381	-0.03828	0.03538	0.15088	0.00118	0.13307	-0.08191	0.01416	-0.07535	0.0075	0.06966	-0.01572		841.46	0.2268	0.11981	0.19068	0.12073	0.1415	-0.09766	0.21243	0.19402	0.22489	0.13454	0.14376	0.16315		-0.08974	-0.0611	-0.03616	0.07067	-0.05401	0.12636	0.08164	0.09107
	860.159	-0.41426	-0.24942	-0.57445	-0.19237	-0.33528	-0.65139	-0.55737	-0.23005	-0.4302	-0.42416	-0.40946	-0.53477		0.17971	-0.03806	-0.05398	-0.06962	-0.16476	-0.01494	0.02942	-0.01539	-0.08447	0.21501	0.03985	0.21451		860.159	0.17771	0.11538	0.12382	0.17772	0.18089	0.10711	0.08796	0.18909	0.1606	0.17797	0.16385	0.14554		-0.16752	-0.01766	-0.04763	0.07584	-0.07037	-0.27408	0.19503	0.16222
	878.858	-0.32787	-0.0501	-0.50319	0.07714	-0.16055	-0.06848	-0.21852	-0.12189	0.0811	-0.23448	-0.18726	-0.52936		0.11748	0.00304	-0.02214	0.11796	0.02929	0.11388	0.02317	0.07446	0.08076	0.16693	0.06981	0.06045		878.858	0.19921	0.13091	0.15906	0.18629	0.23484	0.16795	0.27097	0.12543	0.17413	0.17997	0.16984	0.12766		-0.12168	-0.02784	0.02811	0.05577	-0.09215	-0.03938	0.202	-0.00962
	897.557	-0.26624	0.04672	-0.47148	0.17369	-0.31434	0.22447	0.2842	0.33426	0.25707	0.00233	-0.17611	-0.26293		0.22506	-0.04459	-0.03731	-0.02713	0.07068	0.03777	0.17836	-0.16133	0.20429	0.00595	0.35045	-0.05143		897.557	0.06235	0.05125	0.05111	0.05594	0.0353	0.06557	0.05718	0.06434	0.04384	0.05538	0.05237	0.06111		-0.0294	-0.05366	-0.07206	0.11061	-0.00185	0.01225	0.13423	-0.09794
	916.256	-0.09559	0.127	-0.27734	0.26031	0.26731	-0.26935	-0.01943	0.02039	-0.08289	0.17226	0.02142	-0.16273		0.21346	0.02951	0.02584	0.1194	-0.09753	0.1327	0.04974	-0.11646	0.17718	0.18348	-0.05046	0.14023		916.256	0.0441	-0.13675	-0.04416	-0.02556	0.18812	-0.00372	-0.01094	0.15363	0.05979	0.04553	-0.05374	-0.03291		-0.00657	-0.10344	-0.02003	0.04861	-0.14345	-0.02438	0.02705	0.01714
[truncated: 192 more rows]
[truncated: 13 more columns]

## Sheet: Sup Fig. 3
		Sup Fig. 3a
[truncated: 223 more rows]
[truncated: 14 more columns]

[truncated: 9 more sheets: Sup Fig. 4, Sup Fig. 5, Sup Fig. 6, Sup Fig. 7, Sup Fig. 8, Sup Fig. 9, Sup Fig. 10, Sup Fig. 11, Sup Fig. 12]
